# Supplementary material for: HSV-1-induced disruption of transcription termination resembles a cellular stress response but selectively increases chromatin accessibility downstream of genes
Source: PLoS Pathog. 2018 Mar 26;14(3):e1006954. doi: 10.1371/journal.ppat.1006954 (PMC5886697; doi:10.1371/journal.ppat.1006954)
Supplement: S1 File — Table A provides read-through values obtained from 4sU-seq data for HSV-1 infection, salt and heat stress. Table B provides read-through values for total, cytoplasmic, nucleoplasmic and chromatin-associated RNA at 8h p.i. HSV-1 infection. Table C lists genes for which read-through transcripts at 8h p.i. HSV-1 infection appear to remain at the chromatin, i.e. genes with ≤5% read-through in nucleoplasmic and cytoplasmic RNA, but ≥25% in chromatin-associated RNA. Table D lists all qRT-PCR primers used in this study. (XLSX) [file ppat.1006954.s001.xlsx]

## Sheet: Table A
Table A: Read-through in 1h and 2h salt and heat stress and during HSV-1 infection
Ensembl GeneID	Gene symbol	%Read-through 1h salt stress	%Read-through 2h salt stress	%Read-through 1h heat stress	%Read-through 2h heat stress	%Read-through 0-1h p.i.	%Read-through 1-2h p.i.	%Read-through 2-3h p.i.	%Read-through 3-4h p.i.	%Read-through 4-5h p.i.	%Read-through 5-6h p.i.	%Read-through 6-7h p.i.	%Read-through 7-8h p.i.	Link to UCSC genome browser session
ENSG00000188976	NOC2L	6.47	4.82	5.87	10.35	0	2.18	5.45	8.19	21.79	29.85	34.15	35.94	https://genome.ucsc.edu/cgi-bin/hgTracks?hgS_doOtherUser=submit&hgS_otherUserName=Caroline%20Friedel&hgS_otherUserSessionName=HSV_stress_neg&position=chr1%3A874584-894689
ENSG00000176022	B3GALT6	0	0	1.67	0	0	1.44	0	0	7.09	0	9.78	23.79	https://genome.ucsc.edu/cgi-bin/hgTracks?hgS_doOtherUser=submit&hgS_otherUserName=Caroline%20Friedel&hgS_otherUserSessionName=HSV_stress_pos&position=chr1%3A1167629-1175421
ENSG00000157933	SKI	11.8	4.48	2.43	4.69	0.63	1.78	4.01	4.2	8.3	7.26	11.55	12.04	https://genome.ucsc.edu/cgi-bin/hgTracks?hgS_doOtherUser=submit&hgS_otherUserName=Caroline%20Friedel&hgS_otherUserSessionName=HSV_stress_pos&position=chr1%3A2160134-2246558
ENSG00000157916	RER1	15.65	10.77	11.27	26.1	0.7	0.28	0.82	2.59	8.97	14.35	25	38.35	https://genome.ucsc.edu/cgi-bin/hgTracks?hgS_doOtherUser=submit&hgS_otherUserName=Caroline%20Friedel&hgS_otherUserSessionName=HSV_stress_pos&position=chr1%3A2323267-2341883
ENSG00000158109	TPRG1L	7.25	3.49	12.36	24.77	0	0	1.01	1.6	3.51	3.3	13.06	19.12	https://genome.ucsc.edu/cgi-bin/hgTracks?hgS_doOtherUser=submit&hgS_otherUserName=Caroline%20Friedel&hgS_otherUserSessionName=HSV_stress_pos&position=chr1%3A3541566-3551691
ENSG00000116198	CEP104	4.46	1.1	10.03	7.8	0.36	0.82	0.83	1.96	3.82	7.96	8.68	10.11	https://genome.ucsc.edu/cgi-bin/hgTracks?hgS_doOtherUser=submit&hgS_otherUserName=Caroline%20Friedel&hgS_otherUserSessionName=HSV_stress_neg&position=chr1%3A3723645-3773778
ENSG00000116237	ICMT	3.92	0.2	1.33	0.82	0	0.84	0	3.41	5.87	2.65	7.43	6.27	https://genome.ucsc.edu/cgi-bin/hgTracks?hgS_doOtherUser=submit&hgS_otherUserName=Caroline%20Friedel&hgS_otherUserSessionName=HSV_stress_neg&position=chr1%3A6276253-6296032
ENSG00000162413	KLHL21	35.36	19.92	21.06	71.15	3.28	0.74	3.98	12.21	18.84	22.58	36.18	43.09	https://genome.ucsc.edu/cgi-bin/hgTracks?hgS_doOtherUser=submit&hgS_otherUserName=Caroline%20Friedel&hgS_otherUserSessionName=HSV_stress_neg&position=chr1%3A6645784-6674667
ENSG00000007923	DNAJC11	0.61	0	4.51	10.32	0	0	0	0	0	0	2.69	4.04	https://genome.ucsc.edu/cgi-bin/hgTracks?hgS_doOtherUser=submit&hgS_otherUserName=Caroline%20Friedel&hgS_otherUserSessionName=HSV_stress_neg&position=chr1%3A6689228-6761984
ENSG00000116288	PARK7	0.15	0	6.32	11.08	0.01	0	0.97	2.81	9.1	11.65	52.94	87.29	https://genome.ucsc.edu/cgi-bin/hgTracks?hgS_doOtherUser=submit&hgS_otherUserName=Caroline%20Friedel&hgS_otherUserSessionName=HSV_stress_pos&position=chr1%3A8014351-8050565
ENSG00000116285	ERRFI1	8.22	7.37	3.76	19.08	0.74	0.5	3.67	9.81	20.52	39.57	60.4	73.57	https://genome.ucsc.edu/cgi-bin/hgTracks?hgS_doOtherUser=submit&hgS_otherUserName=Caroline%20Friedel&hgS_otherUserSessionName=HSV_stress_neg&position=chr1%3A8059464-8086368
ENSG00000074800	ENO1	1.63	0.09	0.39	17.31	0.19	0.4	0.11	0	0	0	0	0.75	https://genome.ucsc.edu/cgi-bin/hgTracks?hgS_doOtherUser=submit&hgS_otherUserName=Caroline%20Friedel&hgS_otherUserSessionName=HSV_stress_neg&position=chr1%3A8916061-8939308
ENSG00000171621	SPSB1	30.45	16.07	6.31	28.77	1.33	1.06	0	0	0.19	2.87	4.43	13.77	https://genome.ucsc.edu/cgi-bin/hgTracks?hgS_doOtherUser=submit&hgS_otherUserName=Caroline%20Friedel&hgS_otherUserSessionName=HSV_stress_pos&position=chr1%3A9352939-9434591
ENSG00000171603	CLSTN1	5.46	2.27	5.23	14.65	0.31	0.8	0.71	0	0	0.59	0	2.49	https://genome.ucsc.edu/cgi-bin/hgTracks?hgS_doOtherUser=submit&hgS_otherUserName=Caroline%20Friedel&hgS_otherUserSessionName=HSV_stress_neg&position=chr1%3A9784084-9884584
ENSG00000162441	LZIC	0.84	1.23	3.86	15.15	0.38	0.52	1.04	7.57	22.13	29.04	35.66	45.14	https://genome.ucsc.edu/cgi-bin/hgTracks?hgS_doOtherUser=submit&hgS_otherUserName=Caroline%20Friedel&hgS_otherUserSessionName=HSV_stress_neg&position=chr1%3A9977173-10003465
ENSG00000130939	UBE4B	26.4	12.4	5.76	23.33	0.58	1.09	1.85	2.73	10.93	12.86	16.02	17.36	https://genome.ucsc.edu/cgi-bin/hgTracks?hgS_doOtherUser=submit&hgS_otherUserName=Caroline%20Friedel&hgS_otherUserSessionName=HSV_stress_pos&position=chr1%3A10092890-10246297
ENSG00000160049	DFFA	5.44	3.39	20.09	20.51	2.93	4.32	5.9	11.32	24.21	26.25	34.67	38.5	https://genome.ucsc.edu/cgi-bin/hgTracks?hgS_doOtherUser=submit&hgS_otherUserName=Caroline%20Friedel&hgS_otherUserSessionName=HSV_stress_neg&position=chr1%3A10511579-10532583
ENSG00000198793	MTOR	5.15	0	5.39	12	0.12	2.27	2.66	6.75	16.97	24.59	33.65	36.25	https://genome.ucsc.edu/cgi-bin/hgTracks?hgS_doOtherUser=submit&hgS_otherUserName=Caroline%20Friedel&hgS_otherUserSessionName=HSV_stress_neg&position=chr1%3A11161592-11322564
ENSG00000120942	UBIAD1	21.89	7.64	6.96	14.34	7.05	6.48	6.29	5.17	13.8	18.13	35.51	52.34	https://genome.ucsc.edu/cgi-bin/hgTracks?hgS_doOtherUser=submit&hgS_otherUserName=Caroline%20Friedel&hgS_otherUserSessionName=HSV_stress_pos&position=chr1%3A11333263-11361106
ENSG00000116670	MAD2L2	0.68	0	24.95	45.86	24.01	6.49	10.17	7.44	8.94	8.24	54.99	121.47	https://genome.ucsc.edu/cgi-bin/hgTracks?hgS_doOtherUser=submit&hgS_otherUserName=Caroline%20Friedel&hgS_otherUserSessionName=HSV_stress_neg&position=chr1%3A11729537-11751707
ENSG00000177000	MTHFR	6.82	11.72	25.6	44.77	0	0	3.31	6.54	13.96	12.11	32.59	23.18	https://genome.ucsc.edu/cgi-bin/hgTracks?hgS_doOtherUser=submit&hgS_otherUserName=Caroline%20Friedel&hgS_otherUserSessionName=HSV_stress_neg&position=chr1%3A11840780-11866977
ENSG00000116685	KIAA2013	0	2.32	0	16.94	1.71	2.91	1.85	0	0	3.03	3.09	23.07	https://genome.ucsc.edu/cgi-bin/hgTracks?hgS_doOtherUser=submit&hgS_otherUserName=Caroline%20Friedel&hgS_otherUserSessionName=HSV_stress_neg&position=chr1%3A11974648-11986485
ENSG00000048707	VPS13D	32.23	34.5	7.04	21.87	1.66	0.62	5.57	11.71	21.6	31.9	39.32	55.93	https://genome.ucsc.edu/cgi-bin/hgTracks?hgS_doOtherUser=submit&hgS_otherUserName=Caroline%20Friedel&hgS_otherUserSessionName=HSV_stress_pos&position=chr1%3A12290124-12577099
ENSG00000116731	PRDM2	37.86	45.45	3.04	6.39	0	0	3.44	9.59	33.15	43.13	60.43	78.05	https://genome.ucsc.edu/cgi-bin/hgTracks?hgS_doOtherUser=submit&hgS_otherUserName=Caroline%20Friedel&hgS_otherUserSessionName=HSV_stress_pos&position=chr1%3A14026693-14156574
ENSG00000189337	KAZN	64.5	87.9	0.46	2.01	0.37	0.3	1.06	0	6.66	21.95	17.59	75.92	https://genome.ucsc.edu/cgi-bin/hgTracks?hgS_doOtherUser=submit&hgS_otherUserName=Caroline%20Friedel&hgS_otherUserSessionName=HSV_stress_pos&position=chr1%3A14925200-15449539
ENSG00000142634	EFHD2	6.12	4.95	0	26.66	2.56	1.62	2.25	1.59	3.36	4.06	18.68	25.26	https://genome.ucsc.edu/cgi-bin/hgTracks?hgS_doOtherUser=submit&hgS_otherUserName=Caroline%20Friedel&hgS_otherUserSessionName=HSV_stress_pos&position=chr1%3A15736391-15761839
ENSG00000197312	DDI2	8.33	18.53	10.56	15.35	1.34	2.4	1.46	0	4.29	8.15	21.48	8.32	https://genome.ucsc.edu/cgi-bin/hgTracks?hgS_doOtherUser=submit&hgS_otherUserName=Caroline%20Friedel&hgS_otherUserSessionName=HSV_stress_pos&position=chr1%3A15943995-16000539
ENSG00000162458	FBLIM1	20.84	15.54	3.82	6.02	0.61	0.97	0.8	2.39	5.18	7.68	16.97	41.11	https://genome.ucsc.edu/cgi-bin/hgTracks?hgS_doOtherUser=submit&hgS_otherUserName=Caroline%20Friedel&hgS_otherUserSessionName=HSV_stress_pos&position=chr1%3A16083102-16118089
ENSG00000116809	ZBTB17	51.67	45.46	26.56	92.01	0.43	0	1.64	5.75	4.38	4.83	13.37	14.9	https://genome.ucsc.edu/cgi-bin/hgTracks?hgS_doOtherUser=submit&hgS_otherUserName=Caroline%20Friedel&hgS_otherUserSessionName=HSV_stress_neg&position=chr1%3A16263364-16302627
ENSG00000142627	EPHA2	3.56	2.94	0.92	5.81	0.16	0.16	0.11	1.05	2.52	2.79	4.1	5.49	https://genome.ucsc.edu/cgi-bin/hgTracks?hgS_doOtherUser=submit&hgS_otherUserName=Caroline%20Friedel&hgS_otherUserSessionName=HSV_stress_neg&position=chr1%3A16445832-16482582
ENSG00000037637	FBXO42	67.72	73.64	35.7	51.68	3.74	11.39	11.98	30.73	58.6	65.91	71.64	73.58	https://genome.ucsc.edu/cgi-bin/hgTracks?hgS_doOtherUser=submit&hgS_otherUserName=Caroline%20Friedel&hgS_otherUserSessionName=HSV_stress_neg&position=chr1%3A16568334-16678949
ENSG00000055070	SZRD1	41.62	37.87	6.19	21.13	1.05	2.22	1.25	0.09	0	1.27	3.38	15.8	https://genome.ucsc.edu/cgi-bin/hgTracks?hgS_doOtherUser=submit&hgS_otherUserName=Caroline%20Friedel&hgS_otherUserSessionName=HSV_stress_pos&position=chr1%3A16679070-16729640
ENSG00000117118	SDHB	0	0.34	12.85	17.62	0.71	1.76	4	2.98	8.49	1.62	6.18	6.58	https://genome.ucsc.edu/cgi-bin/hgTracks?hgS_doOtherUser=submit&hgS_otherUserName=Caroline%20Friedel&hgS_otherUserSessionName=HSV_stress_neg&position=chr1%3A17340217-17380665
ENSG00000179051	RCC2	3.58	3.5	0.04	3.68	0.44	0.2	0.2	0.34	1.24	1.24	3.56	12.62	https://genome.ucsc.edu/cgi-bin/hgTracks?hgS_doOtherUser=submit&hgS_otherUserName=Caroline%20Friedel&hgS_otherUserSessionName=HSV_stress_neg&position=chr1%3A17728256-17766220
ENSG00000074964	ARHGEF10L	29.42	4.59	5.19	17.06	1.85	0.35	0.49	1.43	1.67	3.5	4.29	5.32	https://genome.ucsc.edu/cgi-bin/hgTracks?hgS_doOtherUser=submit&hgS_otherUserName=Caroline%20Friedel&hgS_otherUserSessionName=HSV_stress_pos&position=chr1%3A17866330-18029369
ENSG00000077549	CAPZB	20.96	10.83	1.65	5.62	0.74	1.64	1.68	1.86	3.77	3.28	9.53	11.63	https://genome.ucsc.edu/cgi-bin/hgTracks?hgS_doOtherUser=submit&hgS_otherUserName=Caroline%20Friedel&hgS_otherUserSessionName=HSV_stress_neg&position=chr1%3A19660267-19812066
ENSG00000162542	TMCO4	38.06	27.42	6.18	9.31	4.01	0	0	5.88	17.43	44.96	42.48	55.54	https://genome.ucsc.edu/cgi-bin/hgTracks?hgS_doOtherUser=submit&hgS_otherUserName=Caroline%20Friedel&hgS_otherUserSessionName=HSV_stress_neg&position=chr1%3A20003706-20126438
ENSG00000169914	OTUD3	7.14	7.9	16.66	26.28	2.35	0	1.8	3.23	7.61	10.02	9.84	14.66	https://genome.ucsc.edu/cgi-bin/hgTracks?hgS_doOtherUser=submit&hgS_otherUserName=Caroline%20Friedel&hgS_otherUserSessionName=HSV_stress_pos&position=chr1%3A20209006-20244438
ENSG00000162545	CAMK2N1	2.09	2.05	1.48	17.46	0.1	0.49	0.25	1.35	4.59	2.43	6.39	9.72	https://genome.ucsc.edu/cgi-bin/hgTracks?hgS_doOtherUser=submit&hgS_otherUserName=Caroline%20Friedel&hgS_otherUserSessionName=HSV_stress_neg&position=chr1%3A20803884-20812713
ENSG00000090432	MUL1	23.24	13.39	11.63	57.94	3.89	2.84	1.35	3.02	10.43	23.95	39.97	52.68	https://genome.ucsc.edu/cgi-bin/hgTracks?hgS_doOtherUser=submit&hgS_otherUserName=Caroline%20Friedel&hgS_otherUserSessionName=HSV_stress_neg&position=chr1%3A20820943-20834654
ENSG00000158828	PINK1	20.62	6.89	12.89	10.98	0.34	1.64	2.03	4.54	8.98	9.82	17.19	29.18	https://genome.ucsc.edu/cgi-bin/hgTracks?hgS_doOtherUser=submit&hgS_otherUserName=Caroline%20Friedel&hgS_otherUserSessionName=HSV_stress_pos&position=chr1%3A20959948-20983004
ENSG00000075151	EIF4G3	20.62	14.63	12.79	24.78	1.24	0.43	4.12	10.27	20.8	19.12	26.04	24.4	https://genome.ucsc.edu/cgi-bin/hgTracks?hgS_doOtherUser=submit&hgS_otherUserName=Caroline%20Friedel&hgS_otherUserSessionName=HSV_stress_neg&position=chr1%3A21127963-21503377
ENSG00000117298	ECE1	8.44	4.8	0.7	1.02	0.24	1.69	0.62	0.25	2.23	2.95	5.73	5.04	https://genome.ucsc.edu/cgi-bin/hgTracks?hgS_doOtherUser=submit&hgS_otherUserName=Caroline%20Friedel&hgS_otherUserSessionName=HSV_stress_neg&position=chr1%3A21538740-21671997
ENSG00000142794	NBPF3	0	0.54	0	2.2	0	0	0	0	0	0	0.02	0.74	https://genome.ucsc.edu/cgi-bin/hgTracks?hgS_doOtherUser=submit&hgS_otherUserName=Caroline%20Friedel&hgS_otherUserSessionName=HSV_stress_pos&position=chr1%3A21766621-21816498
ENSG00000142798	HSPG2	5.66	1.14	2.22	15.09	0.28	0.45	0.67	0.47	0.81	2.18	9.25	14.96	https://genome.ucsc.edu/cgi-bin/hgTracks?hgS_doOtherUser=submit&hgS_otherUserName=Caroline%20Friedel&hgS_otherUserSessionName=HSV_stress_neg&position=chr1%3A22143738-22263790
ENSG00000218510	LINC00339	6.92	3.95	9.28	15.84	0	0	1.85	6.16	13.14	24.84	39.21	32.36	https://genome.ucsc.edu/cgi-bin/hgTracks?hgS_doOtherUser=submit&hgS_otherUserName=Caroline%20Friedel&hgS_otherUserSessionName=HSV_stress_pos&position=chr1%3A22351681-22362716
ENSG00000070831	CDC42	25.47	21.65	2.99	5.26	1.37	2.66	6.37	9.25	25.26	27.66	42.09	62.95	https://genome.ucsc.edu/cgi-bin/hgTracks?hgS_doOtherUser=submit&hgS_otherUserName=Caroline%20Friedel&hgS_otherUserSessionName=HSV_stress_pos&position=chr1%3A22379120-22424437
ENSG00000184677	ZBTB40	12.72	16.85	24.15	46.89	1.15	0	0	0	0	9.72	12.86	23.89	https://genome.ucsc.edu/cgi-bin/hgTracks?hgS_doOtherUser=submit&hgS_otherUserName=Caroline%20Friedel&hgS_otherUserSessionName=HSV_stress_pos&position=chr1%3A22778344-22862650
ENSG00000004487	KDM1A	10.59	4.08	3.23	13.33	0.33	0.71	2.64	4.27	10.22	7.03	12.16	21.97	https://genome.ucsc.edu/cgi-bin/hgTracks?hgS_doOtherUser=submit&hgS_otherUserName=Caroline%20Friedel&hgS_otherUserSessionName=HSV_stress_pos&position=chr1%3A23345941-23415182
ENSG00000125944	HNRNPR	16.27	19.49	11.11	13.86	2.72	6.83	20.41	29.74	45.72	52	61.19	55.3	https://genome.ucsc.edu/cgi-bin/hgTracks?hgS_doOtherUser=submit&hgS_otherUserName=Caroline%20Friedel&hgS_otherUserSessionName=HSV_stress_neg&position=chr1%3A23625264-23670829
ENSG00000117318	ID3	9.99	3.36	2.44	34.71	0.54	0	0.51	1.14	0.76	0.47	0.92	0.68	https://genome.ucsc.edu/cgi-bin/hgTracks?hgS_doOtherUser=submit&hgS_otherUserName=Caroline%20Friedel&hgS_otherUserSessionName=HSV_stress_neg&position=chr1%3A23879409-23886285
ENSG00000142676	RPL11	1.77	1.49	3.43	8.31	0.59	1.13	2.31	3.15	6.49	8.66	12.46	19.96	https://genome.ucsc.edu/cgi-bin/hgTracks?hgS_doOtherUser=submit&hgS_otherUserName=Caroline%20Friedel&hgS_otherUserSessionName=HSV_stress_pos&position=chr1%3A24018269-24027915
ENSG00000189266	PNRC2	5.26	1.89	10.2	44.3	0.26	0.19	2.48	5.17	9.91	15.22	29.8	56.08	https://genome.ucsc.edu/cgi-bin/hgTracks?hgS_doOtherUser=submit&hgS_otherUserName=Caroline%20Friedel&hgS_otherUserSessionName=HSV_stress_pos&position=chr1%3A24285599-24294952
ENSG00000188529	SRSF10	16.99	21.33	0	19.44	0	2.46	14.09	31.06	47.14	49.48	67.25	86.96	https://genome.ucsc.edu/cgi-bin/hgTracks?hgS_doOtherUser=submit&hgS_otherUserName=Caroline%20Friedel&hgS_otherUserSessionName=HSV_stress_neg&position=chr1%3A24286294-24307417
ENSG00000001461	NIPAL3	9.12	21.06	1.47	17.72	0	0	4.01	10.23	17.78	19.15	28.19	40.99	https://genome.ucsc.edu/cgi-bin/hgTracks?hgS_doOtherUser=submit&hgS_otherUserName=Caroline%20Friedel&hgS_otherUserSessionName=HSV_stress_pos&position=chr1%3A24742284-24804466
ENSG00000133226	SRRM1	22.09	16.54	6.34	31.47	1.53	0.97	1.98	6.81	19.09	22	33.68	45.06	https://genome.ucsc.edu/cgi-bin/hgTracks?hgS_doOtherUser=submit&hgS_otherUserName=Caroline%20Friedel&hgS_otherUserSessionName=HSV_stress_pos&position=chr1%3A24958207-25004758
ENSG00000169504	CLIC4	14.05	15.19	4.96	12.19	0.44	1.55	4.53	8.15	15.79	21.96	37.35	53.48	https://genome.ucsc.edu/cgi-bin/hgTracks?hgS_doOtherUser=submit&hgS_otherUserName=Caroline%20Friedel&hgS_otherUserSessionName=HSV_stress_pos&position=chr1%3A25071848-25175815
ENSG00000117616	C1orf63	22.55	19.25	33.9	138.13	0.8	0.9	18.43	46.71	72.32	68.03	86.87	80.01	https://genome.ucsc.edu/cgi-bin/hgTracks?hgS_doOtherUser=submit&hgS_otherUserName=Caroline%20Friedel&hgS_otherUserSessionName=HSV_stress_neg&position=chr1%3A25563728-25664704
ENSG00000183726	TMEM50A	12.86	11.76	0	4.82	0.97	0	4.65	6.43	7.01	5.58	11.14	15.49	https://genome.ucsc.edu/cgi-bin/hgTracks?hgS_doOtherUser=submit&hgS_otherUserName=Caroline%20Friedel&hgS_otherUserSessionName=HSV_stress_pos&position=chr1%3A25664408-25693852
ENSG00000204178	TMEM57	18.81	11.45	0	5.65	0.94	0.34	0.48	1.56	9.56	12.6	20.03	36.45	https://genome.ucsc.edu/cgi-bin/hgTracks?hgS_doOtherUser=submit&hgS_otherUserName=Caroline%20Friedel&hgS_otherUserSessionName=HSV_stress_pos&position=chr1%3A25757388-25831700
ENSG00000117632	STMN1	5.18	3.18	0	0	0.09	0.48	0.7	8.34	35.01	45.27	62.75	70.55	https://genome.ucsc.edu/cgi-bin/hgTracks?hgS_doOtherUser=submit&hgS_otherUserName=Caroline%20Friedel&hgS_otherUserSessionName=HSV_stress_neg&position=chr1%3A26205672-26233482
ENSG00000158006	PAFAH2	9.12	2.87	32.11	43.8	0	0	0	5.14	39.81	8.09	56.39	37.97	https://genome.ucsc.edu/cgi-bin/hgTracks?hgS_doOtherUser=submit&hgS_otherUserName=Caroline%20Friedel&hgS_otherUserSessionName=HSV_stress_neg&position=chr1%3A26281258-26324648
ENSG00000175087	PDIK1L	1.39	2.36	0	4.2	0.21	1.02	0.95	8.29	41.56	63.47	75.93	117.2	https://genome.ucsc.edu/cgi-bin/hgTracks?hgS_doOtherUser=submit&hgS_otherUserName=Caroline%20Friedel&hgS_otherUserSessionName=HSV_stress_pos&position=chr1%3A26437664-26457034
ENSG00000117713	ARID1A	33.81	34.64	0.51	3.71	0.48	1.32	1.63	3.06	6.57	11.38	20.36	21.38	https://genome.ucsc.edu/cgi-bin/hgTracks?hgS_doOtherUser=submit&hgS_otherUserName=Caroline%20Friedel&hgS_otherUserSessionName=HSV_stress_pos&position=chr1%3A27022524-27113595
ENSG00000090273	NUDC	3.12	2.26	34.14	74.3	0.66	0.26	0.54	0	0	0.5	7.99	8.05	https://genome.ucsc.edu/cgi-bin/hgTracks?hgS_doOtherUser=submit&hgS_otherUserName=Caroline%20Friedel&hgS_otherUserSessionName=HSV_stress_pos&position=chr1%3A27226729-27278353
ENSG00000158246	FAM46B	9.61	18.09	20.8	57.79	2.34	0.9	1.18	1.72	1.99	6.81	7.48	16.12	https://genome.ucsc.edu/cgi-bin/hgTracks?hgS_doOtherUser=submit&hgS_otherUserName=Caroline%20Friedel&hgS_otherUserSessionName=HSV_stress_neg&position=chr1%3A27326511-27339327
ENSG00000090020	SLC9A1	4.63	6.78	5.14	5.9	0	0	0	0	0	0	0.37	2.41	https://genome.ucsc.edu/cgi-bin/hgTracks?hgS_doOtherUser=submit&hgS_otherUserName=Caroline%20Friedel&hgS_otherUserSessionName=HSV_stress_neg&position=chr1%3A27420306-27493472
ENSG00000142784	WDTC1	27.17	28.2	11.34	31.79	0.01	1.8	0.66	2.04	6.49	3.52	11.54	23.64	https://genome.ucsc.edu/cgi-bin/hgTracks?hgS_doOtherUser=submit&hgS_otherUserName=Caroline%20Friedel&hgS_otherUserSessionName=HSV_stress_pos&position=chr1%3A27561007-27640110
ENSG00000009780	FAM76A	1.54	0	0	1.98	0.17	0.8	0.24	0.71	2.63	0	9.04	9.56	https://genome.ucsc.edu/cgi-bin/hgTracks?hgS_doOtherUser=submit&hgS_otherUserName=Caroline%20Friedel&hgS_otherUserSessionName=HSV_stress_pos&position=chr1%3A28052490-28094633
ENSG00000117758	STX12	2.01	5.52	2.65	6.97	1.67	1.64	3.31	3.05	2.69	4.14	3.49	6.97	https://genome.ucsc.edu/cgi-bin/hgTracks?hgS_doOtherUser=submit&hgS_otherUserName=Caroline%20Friedel&hgS_otherUserSessionName=HSV_stress_pos&position=chr1%3A28099694-28155963
ENSG00000117751	PPP1R8	8.83	9.05	7.08	14.43	0.04	0.08	1.12	3.89	8.33	12.18	15.04	22.13	https://genome.ucsc.edu/cgi-bin/hgTracks?hgS_doOtherUser=submit&hgS_otherUserName=Caroline%20Friedel&hgS_otherUserSessionName=HSV_stress_pos&position=chr1%3A28157289-28183187
ENSG00000158161	EYA3	0.86	3.03	3.93	10.9	0	0	1.49	1.32	1	5.25	3.98	7.66	https://genome.ucsc.edu/cgi-bin/hgTracks?hgS_doOtherUser=submit&hgS_otherUserName=Caroline%20Friedel&hgS_otherUserSessionName=HSV_stress_neg&position=chr1%3A28291855-28415207
ENSG00000126698	DNAJC8	1.27	0.77	4.24	13.82	0	0	0.19	0	0	1.77	3.72	7.51	https://genome.ucsc.edu/cgi-bin/hgTracks?hgS_doOtherUser=submit&hgS_otherUserName=Caroline%20Friedel&hgS_otherUserSessionName=HSV_stress_neg&position=chr1%3A28520967-28559536
ENSG00000130766	SESN2	44.68	39.09	18.61	57.79	0.42	1.78	2.83	6.45	13.41	17.26	32.26	50.77	https://genome.ucsc.edu/cgi-bin/hgTracks?hgS_doOtherUser=submit&hgS_otherUserName=Caroline%20Friedel&hgS_otherUserSessionName=HSV_stress_pos&position=chr1%3A28586038-28614002
ENSG00000204138	PHACTR4	18.71	17.3	6.57	13.23	0.59	1.58	2.3	6.65	26.57	28.08	33.73	32.7	https://genome.ucsc.edu/cgi-bin/hgTracks?hgS_doOtherUser=submit&hgS_otherUserName=Caroline%20Friedel&hgS_otherUserSessionName=HSV_stress_pos&position=chr1%3A28696114-28831881
ENSG00000120656	TAF12	5.7	0.92	18.68	34.76	0	0	2.32	7.65	16.08	14.59	34.96	45.83	https://genome.ucsc.edu/cgi-bin/hgTracks?hgS_doOtherUser=submit&hgS_otherUserName=Caroline%20Friedel&hgS_otherUserSessionName=HSV_stress_neg&position=chr1%3A28910835-28969597
ENSG00000134644	PUM1	8.61	8.41	1.44	4.26	0.28	0.64	2.75	10.13	30.07	41.38	51.78	67.94	https://genome.ucsc.edu/cgi-bin/hgTracks?hgS_doOtherUser=submit&hgS_otherUserName=Caroline%20Friedel&hgS_otherUserSessionName=HSV_stress_neg&position=chr1%3A31399353-31538838
ENSG00000121766	ZCCHC17	20.65	12.66	23.97	29.02	4.78	3.47	15.72	30.51	56.1	64.58	74.26	50.47	https://genome.ucsc.edu/cgi-bin/hgTracks?hgS_doOtherUser=submit&hgS_otherUserName=Caroline%20Friedel&hgS_otherUserSessionName=HSV_stress_pos&position=chr1%3A31769842-31842783
ENSG00000121769	FABP3	0	0.83	16.8	9.46	0.94	4.82	0.91	0.61	4.4	1.95	0	5.41	https://genome.ucsc.edu/cgi-bin/hgTracks?hgS_doOtherUser=submit&hgS_otherUserName=Caroline%20Friedel&hgS_otherUserSessionName=HSV_stress_neg&position=chr1%3A31833472-31849697
ENSG00000084636	COL16A1	1.62	1.61	3.52	6.09	1.55	1.15	0.3	0.75	1.26	0.09	3.31	4.16	https://genome.ucsc.edu/cgi-bin/hgTracks?hgS_doOtherUser=submit&hgS_otherUserName=Caroline%20Friedel&hgS_otherUserSessionName=HSV_stress_neg&position=chr1%3A32112848-32169920
ENSG00000121774	KHDRBS1	30.15	33.8	16.52	43.26	2.35	2.15	5.97	8.45	13.33	16.79	34.6	44.5	https://genome.ucsc.edu/cgi-bin/hgTracks?hgS_doOtherUser=submit&hgS_otherUserName=Caroline%20Friedel&hgS_otherUserSessionName=HSV_stress_pos&position=chr1%3A32479430-32531451
ENSG00000116478	HDAC1	1.03	0.99	1.49	5.3	0.71	0.6	0.47	0.49	0.96	3.03	4.08	3.64	https://genome.ucsc.edu/cgi-bin/hgTracks?hgS_doOtherUser=submit&hgS_otherUserName=Caroline%20Friedel&hgS_otherUserSessionName=HSV_stress_pos&position=chr1%3A32757687-32804236
ENSG00000175130	MARCKSL1	64.5	45.47	13.7	72.62	1.6	1.87	18.32	45.38	70.31	73.41	101.1	132.48	https://genome.ucsc.edu/cgi-bin/hgTracks?hgS_doOtherUser=submit&hgS_otherUserName=Caroline%20Friedel&hgS_otherUserSessionName=HSV_stress_neg&position=chr1%3A32794433-32801980
ENSG00000176261	ZBTB8OS	12.04	8.9	16.29	24.61	0	0.12	0.11	8.85	23.76	43.76	65	86.89	https://genome.ucsc.edu/cgi-bin/hgTracks?hgS_doOtherUser=submit&hgS_otherUserName=Caroline%20Friedel&hgS_otherUserSessionName=HSV_stress_neg&position=chr1%3A33060773-33116504
ENSG00000162521	RBBP4	10.08	6.95	14.74	24.74	0	0.03	3.91	7.94	20.82	26.96	38.53	43.18	https://genome.ucsc.edu/cgi-bin/hgTracks?hgS_doOtherUser=submit&hgS_otherUserName=Caroline%20Friedel&hgS_otherUserSessionName=HSV_stress_pos&position=chr1%3A33116743-33156812
ENSG00000162520	SYNC	0.42	0	0.75	2.23	0.06	0	0	0	1.75	3.85	16.48	18.46	https://genome.ucsc.edu/cgi-bin/hgTracks?hgS_doOtherUser=submit&hgS_otherUserName=Caroline%20Friedel&hgS_otherUserSessionName=HSV_stress_neg&position=chr1%3A33140507-33169197
ENSG00000134684	YARS	17.28	11.43	20.85	59.26	0	0	0	0	1.66	3.76	12.15	20.98	https://genome.ucsc.edu/cgi-bin/hgTracks?hgS_doOtherUser=submit&hgS_otherUserName=Caroline%20Friedel&hgS_otherUserSessionName=HSV_stress_neg&position=chr1%3A33235840-33283754
ENSG00000116525	TRIM62	64.22	48.13	32.05	58.46	3.67	0.95	1.52	3.38	11.45	11.05	20.11	33.19	https://genome.ucsc.edu/cgi-bin/hgTracks?hgS_doOtherUser=submit&hgS_otherUserName=Caroline%20Friedel&hgS_otherUserSessionName=HSV_stress_neg&position=chr1%3A33606003-33647660
ENSG00000121903	ZSCAN20	36.93	51.59	34.1	33.3	10.13	0	15.35	31.04	51.6	79.1	66.11	68.66	https://genome.ucsc.edu/cgi-bin/hgTracks?hgS_doOtherUser=submit&hgS_otherUserName=Caroline%20Friedel&hgS_otherUserSessionName=HSV_stress_pos&position=chr1%3A33938246-33967107
ENSG00000121904	CSMD2	22.09	28.36	4.02	12.38	0.38	0	0.2	2.51	4.08	13.9	27.87	30.8	https://genome.ucsc.edu/cgi-bin/hgTracks?hgS_doOtherUser=submit&hgS_otherUserName=Caroline%20Friedel&hgS_otherUserSessionName=HSV_stress_neg&position=chr1%3A33974609-34631443
ENSG00000197056	ZMYM1	7.13	2.78	6.71	9.44	0	0	0.81	10.49	17.65	34.84	40.97	42.3	https://genome.ucsc.edu/cgi-bin/hgTracks?hgS_doOtherUser=submit&hgS_otherUserName=Caroline%20Friedel&hgS_otherUserSessionName=HSV_stress_pos&position=chr1%3A35525387-35586460
ENSG00000146463	ZMYM4	12.55	10.03	9.46	15.7	0	0.44	3.75	13.62	27.09	30.34	37.84	43.38	https://genome.ucsc.edu/cgi-bin/hgTracks?hgS_doOtherUser=submit&hgS_otherUserName=Caroline%20Friedel&hgS_otherUserSessionName=HSV_stress_pos&position=chr1%3A35734568-35892659
ENSG00000126067	PSMB2	9.08	7.21	4.73	4.13	3.13	4.02	6.62	8.01	11.53	16.73	41.34	52.4	https://genome.ucsc.edu/cgi-bin/hgTracks?hgS_doOtherUser=submit&hgS_otherUserName=Caroline%20Friedel&hgS_otherUserSessionName=HSV_stress_neg&position=chr1%3A36062185-36107445
ENSG00000134698	AGO4	27.18	22.79	6.08	12.53	0.09	0.86	1.68	9.47	38.69	32.12	44.38	58.75	https://genome.ucsc.edu/cgi-bin/hgTracks?hgS_doOtherUser=submit&hgS_otherUserName=Caroline%20Friedel&hgS_otherUserSessionName=HSV_stress_pos&position=chr1%3A36273773-36328491
ENSG00000196182	STK40	17.38	14.48	8.81	32.35	0.31	1.53	2.74	6.35	8.9	18.88	23.84	38.57	https://genome.ucsc.edu/cgi-bin/hgTracks?hgS_doOtherUser=submit&hgS_otherUserName=Caroline%20Friedel&hgS_otherUserSessionName=HSV_stress_neg&position=chr1%3A36800225-36851497
ENSG00000163874	ZC3H12A	6.33	11.23	13.34	39.15	0.21	0	0	0	0	0	0	1.67	https://genome.ucsc.edu/cgi-bin/hgTracks?hgS_doOtherUser=submit&hgS_otherUserName=Caroline%20Friedel&hgS_otherUserSessionName=HSV_stress_pos&position=chr1%3A37940153-37954980
ENSG00000134697	GNL2	21.22	23.69	26.21	42.51	3.76	2.95	4.83	12.91	21.05	18.05	27.51	33.32	https://genome.ucsc.edu/cgi-bin/hgTracks?hgS_doOtherUser=submit&hgS_otherUserName=Caroline%20Friedel&hgS_otherUserSessionName=HSV_stress_neg&position=chr1%3A38027417-38061536
ENSG00000134690	CDCA8	9.03	8.67	1.6	9.43	0.6	0.58	0.79	1.22	5.79	9.45	22.1	26.3	https://genome.ucsc.edu/cgi-bin/hgTracks?hgS_doOtherUser=submit&hgS_otherUserName=Caroline%20Friedel&hgS_otherUserSessionName=HSV_stress_pos&position=chr1%3A38158090-38180391
ENSG00000197982	C1orf122	69.3	42.3	26.15	77.92	0	0.29	0	4.28	10.21	13.29	30.65	80.17	https://genome.ucsc.edu/cgi-bin/hgTracks?hgS_doOtherUser=submit&hgS_otherUserName=Caroline%20Friedel&hgS_otherUserSessionName=HSV_stress_pos&position=chr1%3A38272651-38280126
ENSG00000183520	UTP11L	22.79	13.79	26.56	52.97	1.27	1.26	12.94	29.04	39.45	36.27	56.35	87.96	https://genome.ucsc.edu/cgi-bin/hgTracks?hgS_doOtherUser=submit&hgS_otherUserName=Caroline%20Friedel&hgS_otherUserSessionName=HSV_stress_pos&position=chr1%3A38474930-38495496
ENSG00000174574	AKIRIN1	11.42	7.89	10.01	20.21	0.42	0.21	0.53	0.42	8.91	8.62	25.94	38.03	https://genome.ucsc.edu/cgi-bin/hgTracks?hgS_doOtherUser=submit&hgS_otherUserName=Caroline%20Friedel&hgS_otherUserSessionName=HSV_stress_pos&position=chr1%3A39456895-39476731
ENSG00000090621	PABPC4	18	12.08	16.32	38.31	1.64	2.29	4.7	13.01	24.65	29.31	37.27	34.22	https://genome.ucsc.edu/cgi-bin/hgTracks?hgS_doOtherUser=submit&hgS_otherUserName=Caroline%20Friedel&hgS_otherUserSessionName=HSV_stress_neg&position=chr1%3A40021488-40042462
ENSG00000043514	TRIT1	6.24	4.47	16.27	28.28	3.5	4.43	8.07	18.89	35.13	54.02	73.94	60.4	https://genome.ucsc.edu/cgi-bin/hgTracks?hgS_doOtherUser=submit&hgS_otherUserName=Caroline%20Friedel&hgS_otherUserSessionName=HSV_stress_neg&position=chr1%3A40301723-40349183
ENSG00000131236	CAP1	9.65	10.35	0.78	2.4	0.58	1.21	1.63	4.02	7.95	12.02	22.02	42.91	https://genome.ucsc.edu/cgi-bin/hgTracks?hgS_doOtherUser=submit&hgS_otherUserName=Caroline%20Friedel&hgS_otherUserSessionName=HSV_stress_pos&position=chr1%3A40505905-40543321
ENSG00000131238	PPT1	0	0	2.64	2.26	0	1.07	1.35	4.71	5.64	4.07	7.74	14.34	https://genome.ucsc.edu/cgi-bin/hgTracks?hgS_doOtherUser=submit&hgS_otherUserName=Caroline%20Friedel&hgS_otherUserSessionName=HSV_stress_neg&position=chr1%3A40533379-40563375
ENSG00000117000	RLF	12.64	13.52	7.2	16.46	0.43	1.04	4.28	16.67	23.78	32.64	43.61	59.15	https://genome.ucsc.edu/cgi-bin/hgTracks?hgS_doOtherUser=submit&hgS_otherUserName=Caroline%20Friedel&hgS_otherUserSessionName=HSV_stress_pos&position=chr1%3A40627045-40711593
ENSG00000066136	NFYC	56.73	33.94	5.05	19.16	0.51	3.21	0	1.29	4.68	2.71	16.67	45.89	https://genome.ucsc.edu/cgi-bin/hgTracks?hgS_doOtherUser=submit&hgS_otherUserName=Caroline%20Friedel&hgS_otherUserSessionName=HSV_stress_pos&position=chr1%3A41157320-41242275
ENSG00000171793	CTPS1	21.99	7.62	5.75	7.87	0.82	1.9	21.36	31.17	46.43	57.18	76.27	59.74	https://genome.ucsc.edu/cgi-bin/hgTracks?hgS_doOtherUser=submit&hgS_otherUserName=Caroline%20Friedel&hgS_otherUserSessionName=HSV_stress_pos&position=chr1%3A41445007-41483235
ENSG00000117385	LEPRE1	7.16	0.92	9.31	15.69	0.52	0.32	0.46	0	0.83	0.92	3.53	12.03	https://genome.ucsc.edu/cgi-bin/hgTracks?hgS_doOtherUser=submit&hgS_otherUserName=Caroline%20Friedel&hgS_otherUserSessionName=HSV_stress_neg&position=chr1%3A43207006-43232755
ENSG00000117394	SLC2A1	14.02	13.83	2.93	27.16	0	0	0.63	1.08	4.32	7.94	24.24	46.6	https://genome.ucsc.edu/cgi-bin/hgTracks?hgS_doOtherUser=submit&hgS_otherUserName=Caroline%20Friedel&hgS_otherUserSessionName=HSV_stress_neg&position=chr1%3A43386052-43424530
ENSG00000117395	EBNA1BP2	0	0	7.92	38.74	0	0.87	4.01	7.47	11.01	11.5	45.7	69.07	https://genome.ucsc.edu/cgi-bin/hgTracks?hgS_doOtherUser=submit&hgS_otherUserName=Caroline%20Friedel&hgS_otherUserSessionName=HSV_stress_neg&position=chr1%3A43624846-43736607
ENSG00000117399	CDC20	2.19	2.01	0.73	7.51	0	0.32	0.45	0.4	1.37	0.2	6.34	14.67	https://genome.ucsc.edu/cgi-bin/hgTracks?hgS_doOtherUser=submit&hgS_otherUserName=Caroline%20Friedel&hgS_otherUserSessionName=HSV_stress_pos&position=chr1%3A43824626-43833874
ENSG00000159479	MED8	10.22	5.38	13.68	54.93	1.35	0.89	9.69	17.29	15.51	23.31	31.37	22.38	https://genome.ucsc.edu/cgi-bin/hgTracks?hgS_doOtherUser=submit&hgS_otherUserName=Caroline%20Friedel&hgS_otherUserSessionName=HSV_stress_neg&position=chr1%3A43844588-43855479
ENSG00000196517	SLC6A9	40.36	55.6	7.72	9.9	4.52	2.2	7.62	10.21	18.74	23.78	17.53	44.16	https://genome.ucsc.edu/cgi-bin/hgTracks?hgS_doOtherUser=submit&hgS_otherUserName=Caroline%20Friedel&hgS_otherUserSessionName=HSV_stress_neg&position=chr1%3A44452172-44497139
ENSG00000178028	DMAP1	41.36	17.56	21.9	52.44	6.47	2.7	2.6	0.76	16.53	18.27	48.72	56.49	https://genome.ucsc.edu/cgi-bin/hgTracks?hgS_doOtherUser=submit&hgS_otherUserName=Caroline%20Friedel&hgS_otherUserSessionName=HSV_stress_pos&position=chr1%3A44679127-44691353
ENSG00000117419	ERI3	57.95	37.93	15.89	44.46	3.22	0	0.65	0	1.95	0	0.45	3	https://genome.ucsc.edu/cgi-bin/hgTracks?hgS_doOtherUser=submit&hgS_otherUserName=Caroline%20Friedel&hgS_otherUserSessionName=HSV_stress_neg&position=chr1%3A44681742-44820932
ENSG00000187147	RNF220	0.52	0	11.68	15.44	0	0	0	0	2.04	0	1.15	6.9	https://genome.ucsc.edu/cgi-bin/hgTracks?hgS_doOtherUser=submit&hgS_otherUserName=Caroline%20Friedel&hgS_otherUserSessionName=HSV_stress_pos&position=chr1%3A44870866-45122396
ENSG00000142937	RPS8	1.55	1.04	0.8	6.95	0.35	1.48	2.86	2.4	2.8	2.89	8.48	20.15	https://genome.ucsc.edu/cgi-bin/hgTracks?hgS_doOtherUser=submit&hgS_otherUserName=Caroline%20Friedel&hgS_otherUserSessionName=HSV_stress_pos&position=chr1%3A45240923-45249451
ENSG00000070785	EIF2B3	35.04	28.26	18.63	43.63	1.38	5.33	16.29	15.03	36.86	37.08	47.66	54.3	https://genome.ucsc.edu/cgi-bin/hgTracks?hgS_doOtherUser=submit&hgS_otherUserName=Caroline%20Friedel&hgS_otherUserSessionName=HSV_stress_neg&position=chr1%3A45311450-45452282
ENSG00000126107	HECTD3	2.29	10.21	7.66	14.52	0.27	0	0	0	0	0	0	1.03	https://genome.ucsc.edu/cgi-bin/hgTracks?hgS_doOtherUser=submit&hgS_otherUserName=Caroline%20Friedel&hgS_otherUserSessionName=HSV_stress_neg&position=chr1%3A45463212-45477001
ENSG00000117450	PRDX1	12.85	10.78	11.83	32.14	0.59	1.31	6.98	15.57	19.03	18.17	22.1	18.88	https://genome.ucsc.edu/cgi-bin/hgTracks?hgS_doOtherUser=submit&hgS_otherUserName=Caroline%20Friedel&hgS_otherUserSessionName=HSV_stress_neg&position=chr1%3A45971708-45988719
ENSG00000132780	NASP	2.91	1.58	2.22	5.38	0.77	1.24	2.99	4.84	8.86	11.09	22.58	40.45	https://genome.ucsc.edu/cgi-bin/hgTracks?hgS_doOtherUser=submit&hgS_otherUserName=Caroline%20Friedel&hgS_otherUserSessionName=HSV_stress_pos&position=chr1%3A46049518-46089566
ENSG00000197429	IPP	15.91	14.98	10.05	7.32	2.45	0	3.34	9.32	25.17	21.81	42.64	120.81	https://genome.ucsc.edu/cgi-bin/hgTracks?hgS_doOtherUser=submit&hgS_otherUserName=Caroline%20Friedel&hgS_otherUserSessionName=HSV_stress_neg&position=chr1%3A46154996-46216322
ENSG00000086015	MAST2	46.7	56.71	16.58	45.54	0	0	0	0	0	0	0	0.31	https://genome.ucsc.edu/cgi-bin/hgTracks?hgS_doOtherUser=submit&hgS_otherUserName=Caroline%20Friedel&hgS_otherUserSessionName=HSV_stress_pos&position=chr1%3A46252659-46506796
ENSG00000171357	LURAP1	14.99	8.61	19.82	35.94	3.09	15.77	7.29	20.3	0	10.88	25.77	16.51	https://genome.ucsc.edu/cgi-bin/hgTracks?hgS_doOtherUser=submit&hgS_otherUserName=Caroline%20Friedel&hgS_otherUserSessionName=HSV_stress_pos&position=chr1%3A46669006-46691933
ENSG00000132128	LRRC41	42.02	44.49	9.29	31.76	0.02	0	0	0.64	9.81	13.5	35.38	80.12	https://genome.ucsc.edu/cgi-bin/hgTracks?hgS_doOtherUser=submit&hgS_otherUserName=Caroline%20Friedel&hgS_otherUserSessionName=HSV_stress_neg&position=chr1%3A46721868-46769280
ENSG00000123473	STIL	1.94	1.76	3.3	14.24	0.5	0.21	1.26	12.69	42.68	50.8	49.33	78.84	https://genome.ucsc.edu/cgi-bin/hgTracks?hgS_doOtherUser=submit&hgS_otherUserName=Caroline%20Friedel&hgS_otherUserSessionName=HSV_stress_neg&position=chr1%3A47710811-47779819
ENSG00000162368	CMPK1	19.02	6.2	4.3	2.41	1.72	1.58	3.23	3.39	5.49	8.58	11.11	27.78	https://genome.ucsc.edu/cgi-bin/hgTracks?hgS_doOtherUser=submit&hgS_otherUserName=Caroline%20Friedel&hgS_otherUserSessionName=HSV_stress_pos&position=chr1%3A47799469-47849511
ENSG00000123091	RNF11	23.63	28.48	11.23	68.25	1.87	2.75	11.65	22.6	42.22	38.78	53.77	76.58	https://genome.ucsc.edu/cgi-bin/hgTracks?hgS_doOtherUser=submit&hgS_otherUserName=Caroline%20Friedel&hgS_otherUserSessionName=HSV_stress_pos&position=chr1%3A51701943-51744127
ENSG00000085832	EPS15	30.55	6.48	6.97	12.52	0	0	7.63	16.35	35.8	41.15	55.17	56.54	https://genome.ucsc.edu/cgi-bin/hgTracks?hgS_doOtherUser=submit&hgS_otherUserName=Caroline%20Friedel&hgS_otherUserSessionName=HSV_stress_neg&position=chr1%3A51814935-51985000
ENSG00000078618	NRD1	11.95	9.96	12.77	27	0	0	0	0	0	0	1.84	5.86	https://genome.ucsc.edu/cgi-bin/hgTracks?hgS_doOtherUser=submit&hgS_otherUserName=Caroline%20Friedel&hgS_otherUserSessionName=HSV_stress_neg&position=chr1%3A52249863-52344477
ENSG00000169213	RAB3B	2.15	1.8	1.12	3.01	0.08	0.16	0.31	0.55	1.5	1.26	7.19	11.01	https://genome.ucsc.edu/cgi-bin/hgTracks?hgS_doOtherUser=submit&hgS_otherUserName=Caroline%20Friedel&hgS_otherUserSessionName=HSV_stress_neg&position=chr1%3A52368628-52456436
ENSG00000162377	COA7	16.12	18.3	10.22	29.6	0	0	0.14	10.86	15.87	9.83	19.43	20.41	https://genome.ucsc.edu/cgi-bin/hgTracks?hgS_doOtherUser=submit&hgS_otherUserName=Caroline%20Friedel&hgS_otherUserSessionName=HSV_stress_neg&position=chr1%3A53147508-53164038
ENSG00000162378	ZYG11B	0.62	0	1.72	0.45	0.42	1.5	1.61	1.89	2.38	3.04	3.93	2.16	https://genome.ucsc.edu/cgi-bin/hgTracks?hgS_doOtherUser=submit&hgS_otherUserName=Caroline%20Friedel&hgS_otherUserSessionName=HSV_stress_pos&position=chr1%3A53192126-53298014
ENSG00000116212	LRRC42	7.49	6.14	0	10.72	0.24	0	0.51	2.81	6.44	10.53	16.27	20.08	https://genome.ucsc.edu/cgi-bin/hgTracks?hgS_doOtherUser=submit&hgS_otherUserName=Caroline%20Friedel&hgS_otherUserSessionName=HSV_stress_pos&position=chr1%3A54411750-54438841
ENSG00000116221	MRPL37	8.24	5.57	14.93	24.14	0.31	0.14	0.21	2.34	7.51	14.92	36.97	42.65	https://genome.ucsc.edu/cgi-bin/hgTracks?hgS_doOtherUser=submit&hgS_otherUserName=Caroline%20Friedel&hgS_otherUserSessionName=HSV_stress_pos&position=chr1%3A54649714-54696137
ENSG00000157216	SSBP3	40.59	31.01	2.76	6.59	1.37	3.38	5.04	7.59	24.05	27.73	37.39	36.58	https://genome.ucsc.edu/cgi-bin/hgTracks?hgS_doOtherUser=submit&hgS_otherUserName=Caroline%20Friedel&hgS_otherUserSessionName=HSV_stress_neg&position=chr1%3A54686105-54879152
ENSG00000116133	DHCR24	14.34	8.25	1.37	6.19	0.88	1.57	1.43	1.74	0.39	0.14	1	1.28	https://genome.ucsc.edu/cgi-bin/hgTracks?hgS_doOtherUser=submit&hgS_otherUserName=Caroline%20Friedel&hgS_otherUserSessionName=HSV_stress_neg&position=chr1%3A55310306-55352891
ENSG00000162402	USP24	2.69	1.72	5.09	3.61	0	0.4	0.74	2.41	4.69	8.58	8.6	5.11	https://genome.ucsc.edu/cgi-bin/hgTracks?hgS_doOtherUser=submit&hgS_otherUserName=Caroline%20Friedel&hgS_otherUserSessionName=HSV_stress_neg&position=chr1%3A55527032-55680786
ENSG00000162407	PPAP2B	7.02	3.32	7.57	14.64	2.09	2.62	2.03	3.72	8.4	1.29	0	3.64	https://genome.ucsc.edu/cgi-bin/hgTracks?hgS_doOtherUser=submit&hgS_otherUserName=Caroline%20Friedel&hgS_otherUserSessionName=HSV_stress_neg&position=chr1%3A56955419-57110974
ENSG00000162601	MYSM1	11.83	17.48	14.52	18.06	0	0	4.95	22.7	52.79	61.92	90.95	95.13	https://genome.ucsc.edu/cgi-bin/hgTracks?hgS_doOtherUser=submit&hgS_otherUserName=Caroline%20Friedel&hgS_otherUserSessionName=HSV_stress_neg&position=chr1%3A59115411-59165764
ENSG00000177606	JUN	2.27	3	1.08	5.88	0.58	0.69	4.85	11.74	14.76	12.81	23.5	62.47	https://genome.ucsc.edu/cgi-bin/hgTracks?hgS_doOtherUser=submit&hgS_otherUserName=Caroline%20Friedel&hgS_otherUserSessionName=HSV_stress_neg&position=chr1%3A59241465-59249785
ENSG00000162604	TM2D1	35.58	42.6	40.58	48.19	6.44	4.95	16.25	29.84	75.1	135.13	157.05	153.74	https://genome.ucsc.edu/cgi-bin/hgTracks?hgS_doOtherUser=submit&hgS_otherUserName=Caroline%20Friedel&hgS_otherUserSessionName=HSV_stress_neg&position=chr1%3A62141718-62191095
ENSG00000162607	USP1	2.6	4.35	3.22	8.81	1.14	0.62	5.88	10.47	21.03	30.14	71.56	79.08	https://genome.ucsc.edu/cgi-bin/hgTracks?hgS_doOtherUser=submit&hgS_otherUserName=Caroline%20Friedel&hgS_otherUserSessionName=HSV_stress_pos&position=chr1%3A62901968-62922475
ENSG00000116641	DOCK7	27.45	18.74	13.13	30.9	1.7	0.51	2.28	5.06	14.35	23.67	37.45	49.51	https://genome.ucsc.edu/cgi-bin/hgTracks?hgS_doOtherUser=submit&hgS_otherUserName=Caroline%20Friedel&hgS_otherUserSessionName=HSV_stress_neg&position=chr1%3A62915399-63153969
ENSG00000142856	ITGB3BP	17.25	0.45	0	30.44	3.9	2.02	0	17.19	40.3	88.23	84.26	131.54	https://genome.ucsc.edu/cgi-bin/hgTracks?hgS_doOtherUser=submit&hgS_otherUserName=Caroline%20Friedel&hgS_otherUserSessionName=HSV_stress_neg&position=chr1%3A63901441-64059392
ENSG00000185483	ROR1	76.51	88.21	5.71	31.13	0.91	0.86	8.03	21.99	53.35	57.9	76.21	89.92	https://genome.ucsc.edu/cgi-bin/hgTracks?hgS_doOtherUser=submit&hgS_otherUserName=Caroline%20Friedel&hgS_otherUserSessionName=HSV_stress_pos&position=chr1%3A64239693-64652181
ENSG00000158966	CACHD1	14.67	8.55	4.69	13.14	0.77	0	1.88	3.68	3.93	6.49	14.67	31.77	https://genome.ucsc.edu/cgi-bin/hgTracks?hgS_doOtherUser=submit&hgS_otherUserName=Caroline%20Friedel&hgS_otherUserSessionName=HSV_stress_pos&position=chr1%3A64936428-65163741
ENSG00000162434	JAK1	15.47	7.14	6.97	11.08	0.56	1.3	2.75	8.5	16.71	21.38	38.54	39.52	https://genome.ucsc.edu/cgi-bin/hgTracks?hgS_doOtherUser=submit&hgS_otherUserName=Caroline%20Friedel&hgS_otherUserSessionName=HSV_stress_neg&position=chr1%3A65293912-65432187
ENSG00000198160	MIER1	12.45	19.5	2.58	14.16	0.65	0.91	6.5	16.59	27.18	41.64	72.25	90.74	https://genome.ucsc.edu/cgi-bin/hgTracks?hgS_doOtherUser=submit&hgS_otherUserName=Caroline%20Friedel&hgS_otherUserSessionName=HSV_stress_pos&position=chr1%3A67390578-67459302
ENSG00000116704	SLC35D1	23.99	10.18	11.93	10.73	0.24	0.36	11.61	29.94	53.52	51.62	78.53	60.09	https://genome.ucsc.edu/cgi-bin/hgTracks?hgS_doOtherUser=submit&hgS_otherUserName=Caroline%20Friedel&hgS_otherUserSessionName=HSV_stress_neg&position=chr1%3A67460015-67519782
ENSG00000142864	SERBP1	29.57	31.74	8.59	26.44	0.21	1.75	9.37	18.8	39.74	46.28	58.78	69.63	https://genome.ucsc.edu/cgi-bin/hgTracks?hgS_doOtherUser=submit&hgS_otherUserName=Caroline%20Friedel&hgS_otherUserSessionName=HSV_stress_neg&position=chr1%3A67868493-67896098
ENSG00000116717	GADD45A	1.57	0	6.67	46.81	0.13	0.94	3.56	5.28	7.95	8.87	14.81	23.15	https://genome.ucsc.edu/cgi-bin/hgTracks?hgS_doOtherUser=submit&hgS_otherUserName=Caroline%20Friedel&hgS_otherUserSessionName=HSV_stress_pos&position=chr1%3A68150744-68159021
ENSG00000172380	GNG12	7.82	8.92	1.77	4.47	0	0.77	1.97	3.16	6.34	4.25	7.33	18.24	https://genome.ucsc.edu/cgi-bin/hgTracks?hgS_doOtherUser=submit&hgS_otherUserName=Caroline%20Friedel&hgS_otherUserSessionName=HSV_stress_neg&position=chr1%3A68162149-68299150
ENSG00000116729	WLS	24.26	15.84	3.16	16.79	1.25	0	1.79	3.78	20.07	29.61	45.11	81.9	https://genome.ucsc.edu/cgi-bin/hgTracks?hgS_doOtherUser=submit&hgS_otherUserName=Caroline%20Friedel&hgS_otherUserSessionName=HSV_stress_neg&position=chr1%3A68559142-68698803
ENSG00000024526	DEPDC1	4.74	4	13.09	12.03	2.54	0	0	0	3.57	10.24	40.14	62.72	https://genome.ucsc.edu/cgi-bin/hgTracks?hgS_doOtherUser=submit&hgS_otherUserName=Caroline%20Friedel&hgS_otherUserSessionName=HSV_stress_neg&position=chr1%3A68934835-68962904
ENSG00000066557	LRRC40	3.38	10.13	7.23	19.5	0	1.85	3	18.19	35.79	31.29	40.65	56.87	https://genome.ucsc.edu/cgi-bin/hgTracks?hgS_doOtherUser=submit&hgS_otherUserName=Caroline%20Friedel&hgS_otherUserSessionName=HSV_stress_neg&position=chr1%3A70605488-70671303
ENSG00000116754	SRSF11	2.27	2.49	1.75	14.34	0.02	0.45	0.65	2.73	6.94	6.53	21.29	25.35	https://genome.ucsc.edu/cgi-bin/hgTracks?hgS_doOtherUser=submit&hgS_otherUserName=Caroline%20Friedel&hgS_otherUserSessionName=HSV_stress_pos&position=chr1%3A70671365-70723735
ENSG00000132485	ZRANB2	69.08	57.01	25.64	66.23	3.48	4.09	14.09	41.08	56.56	68.05	86.47	87	https://genome.ucsc.edu/cgi-bin/hgTracks?hgS_doOtherUser=submit&hgS_otherUserName=Caroline%20Friedel&hgS_otherUserSessionName=HSV_stress_neg&position=chr1%3A71523974-71546980
ENSG00000172260	NEGR1	48.47	60.39	1.7	16.35	0	3.38	21.26	29.86	61.31	80.86	120.83	118.31	https://genome.ucsc.edu/cgi-bin/hgTracks?hgS_doOtherUser=submit&hgS_otherUserName=Caroline%20Friedel&hgS_otherUserSessionName=HSV_stress_neg&position=chr1%3A71856623-72748417
ENSG00000162623	TYW3	0	0	7.49	19.17	1.16	1.4	2.52	7.89	17.17	37.61	60.95	85.68	https://genome.ucsc.edu/cgi-bin/hgTracks?hgS_doOtherUser=submit&hgS_otherUserName=Caroline%20Friedel&hgS_otherUserSessionName=HSV_stress_pos&position=chr1%3A75198836-75237362
ENSG00000142892	PIGK	27.35	8.31	7.23	15.67	1.09	3.65	6.13	24.01	33.67	53.97	66.63	81.35	https://genome.ucsc.edu/cgi-bin/hgTracks?hgS_doOtherUser=submit&hgS_otherUserName=Caroline%20Friedel&hgS_otherUserSessionName=HSV_stress_neg&position=chr1%3A77549675-77685115
ENSG00000154027	AK5	22.77	11.56	2.53	6.27	0.77	0	3.69	2.46	5.34	3.17	20.05	13.19	https://genome.ucsc.edu/cgi-bin/hgTracks?hgS_doOtherUser=submit&hgS_otherUserName=Caroline%20Friedel&hgS_otherUserSessionName=HSV_stress_pos&position=chr1%3A77747736-78030651
ENSG00000077254	USP33	8.38	5.47	14.78	20.69	0.31	0	3.22	9.12	21.48	26.78	28.16	43.52	https://genome.ucsc.edu/cgi-bin/hgTracks?hgS_doOtherUser=submit&hgS_otherUserName=Caroline%20Friedel&hgS_otherUserSessionName=HSV_stress_neg&position=chr1%3A78156672-78225537
ENSG00000180488	FAM73A	19.89	34.09	12.79	45.91	0.69	4.46	18.32	37.72	72.58	94.39	113.62	127.14	https://genome.ucsc.edu/cgi-bin/hgTracks?hgS_doOtherUser=submit&hgS_otherUserName=Caroline%20Friedel&hgS_otherUserSessionName=HSV_stress_pos&position=chr1%3A78245309-78349106
ENSG00000162613	FUBP1	0.92	1.17	0.78	9.96	0.1	1.93	2.24	2.62	3.71	7.08	13.81	31.42	https://genome.ucsc.edu/cgi-bin/hgTracks?hgS_doOtherUser=submit&hgS_otherUserName=Caroline%20Friedel&hgS_otherUserSessionName=HSV_stress_neg&position=chr1%3A78404740-78444794
ENSG00000142875	PRKACB	30.12	12.62	8.23	17.32	0.18	0.14	2.6	2.34	7.83	11.16	30.9	48.6	https://genome.ucsc.edu/cgi-bin/hgTracks?hgS_doOtherUser=submit&hgS_otherUserName=Caroline%20Friedel&hgS_otherUserSessionName=HSV_stress_pos&position=chr1%3A84543745-84709181
ENSG00000117133	RPF1	5.33	0.49	6.51	19.53	0	2.59	5.6	11.07	16.58	18.47	28.96	42.51	https://genome.ucsc.edu/cgi-bin/hgTracks?hgS_doOtherUser=submit&hgS_otherUserName=Caroline%20Friedel&hgS_otherUserSessionName=HSV_stress_pos&position=chr1%3A84944942-84968473
ENSG00000174021	GNG5	4.27	3.61	2.99	8.42	1.24	1.67	0.76	0	0	0.11	2.75	17.21	https://genome.ucsc.edu/cgi-bin/hgTracks?hgS_doOtherUser=submit&hgS_otherUserName=Caroline%20Friedel&hgS_otherUserSessionName=HSV_stress_neg&position=chr1%3A84959008-84972248
ENSG00000117155	SSX2IP	33.7	35.6	9.5	29.02	2.08	2.38	8.48	17.34	31.42	64.74	79.71	84.16	https://genome.ucsc.edu/cgi-bin/hgTracks?hgS_doOtherUser=submit&hgS_otherUserName=Caroline%20Friedel&hgS_otherUserSessionName=HSV_stress_neg&position=chr1%3A85104390-85156486
ENSG00000142871	CYR61	0.73	1.53	0.52	4.14	0.02	0.07	0.5	1.77	3.03	4.08	7.93	15.5	https://genome.ucsc.edu/cgi-bin/hgTracks?hgS_doOtherUser=submit&hgS_otherUserName=Caroline%20Friedel&hgS_otherUserSessionName=HSV_stress_pos&position=chr1%3A86046444-86054645
ENSG00000122417	ODF2L	6.57	0	0	0	1.26	0	9.36	16.38	45.51	61.71	79.76	87.24	https://genome.ucsc.edu/cgi-bin/hgTracks?hgS_doOtherUser=submit&hgS_otherUserName=Caroline%20Friedel&hgS_otherUserSessionName=HSV_stress_neg&position=chr1%3A86809344-86862023
ENSG00000097033	SH3GLB1	1.59	3.08	0.56	2.26	0.44	0.94	3.83	6.16	11.92	19.19	25.9	36.74	https://genome.ucsc.edu/cgi-bin/hgTracks?hgS_doOtherUser=submit&hgS_otherUserName=Caroline%20Friedel&hgS_otherUserSessionName=HSV_stress_pos&position=chr1%3A87170259-87218867
ENSG00000183291	2015-09-01	1.31	0	1.89	4.08	0.43	0	2.09	4.23	6.47	5.86	10.17	20.59	https://genome.ucsc.edu/cgi-bin/hgTracks?hgS_doOtherUser=submit&hgS_otherUserName=Caroline%20Friedel&hgS_otherUserSessionName=HSV_stress_neg&position=chr1%3A87323132-87380107
ENSG00000143013	LMO4	38.5	27.27	1.72	30.32	4.31	1.17	16.52	26.78	50.36	48.43	88.07	82.98	https://genome.ucsc.edu/cgi-bin/hgTracks?hgS_doOtherUser=submit&hgS_otherUserName=Caroline%20Friedel&hgS_otherUserSessionName=HSV_stress_pos&position=chr1%3A87794151-87819606
ENSG00000065243	PKN2	33.04	9.37	5.07	16.89	0.73	1.64	2.33	4.94	9.2	15.59	30.13	56.03	https://genome.ucsc.edu/cgi-bin/hgTracks?hgS_doOtherUser=submit&hgS_otherUserName=Caroline%20Friedel&hgS_otherUserSessionName=HSV_stress_pos&position=chr1%3A89149905-89306938
ENSG00000137947	GTF2B	6.29	10.46	15.15	30.56	3.86	1.51	8.23	18.15	25.36	48.3	59.34	66.71	https://genome.ucsc.edu/cgi-bin/hgTracks?hgS_doOtherUser=submit&hgS_otherUserName=Caroline%20Friedel&hgS_otherUserSessionName=HSV_stress_neg&position=chr1%3A89313615-89357627
ENSG00000117228	GBP1	3.96	2.3	0.57	2.71	0	0.72	2.45	6.02	10.54	24.26	47.82	70.82	https://genome.ucsc.edu/cgi-bin/hgTracks?hgS_doOtherUser=submit&hgS_otherUserName=Caroline%20Friedel&hgS_otherUserSessionName=HSV_stress_neg&position=chr1%3A89513002-89531043
ENSG00000162664	ZNF326	25.97	34.21	41.86	64.73	0	0	10.19	27.11	47.19	70.98	67.95	78.94	https://genome.ucsc.edu/cgi-bin/hgTracks?hgS_doOtherUser=submit&hgS_otherUserName=Caroline%20Friedel&hgS_otherUserSessionName=HSV_stress_pos&position=chr1%3A90460671-90506090
ENSG00000122482	ZNF644	22.55	18.37	9.03	14.77	3.43	2.49	15.22	32.27	58.72	65.38	74.03	78.01	https://genome.ucsc.edu/cgi-bin/hgTracks?hgS_doOtherUser=submit&hgS_otherUserName=Caroline%20Friedel&hgS_otherUserSessionName=HSV_stress_neg&position=chr1%3A91375859-91487829
ENSG00000097046	CDC7	34.36	27.01	9.3	12.43	0	0	9.67	27.49	37.29	67.75	60.5	85.62	https://genome.ucsc.edu/cgi-bin/hgTracks?hgS_doOtherUser=submit&hgS_otherUserName=Caroline%20Friedel&hgS_otherUserSessionName=HSV_stress_pos&position=chr1%3A91966408-91996321
ENSG00000069702	TGFBR3	24.96	8.18	1.85	4.37	0.15	1.05	1.81	4.48	20.24	35.8	43.27	48.7	https://genome.ucsc.edu/cgi-bin/hgTracks?hgS_doOtherUser=submit&hgS_otherUserName=Caroline%20Friedel&hgS_otherUserSessionName=HSV_stress_neg&position=chr1%3A92140902-92371892
ENSG00000174842	GLMN	2.16	1.59	18.18	12.24	0	1.48	4.99	31.37	72.56	102.87	100	100.06	https://genome.ucsc.edu/cgi-bin/hgTracks?hgS_doOtherUser=submit&hgS_otherUserName=Caroline%20Friedel&hgS_otherUserSessionName=HSV_stress_neg&position=chr1%3A92706959-92764544
ENSG00000122484	RPAP2	9.62	0	13.81	16.8	0	1.87	4.62	8.22	26.83	28.24	33.73	28.27	https://genome.ucsc.edu/cgi-bin/hgTracks?hgS_doOtherUser=submit&hgS_otherUserName=Caroline%20Friedel&hgS_otherUserSessionName=HSV_stress_pos&position=chr1%3A92764522-92872613
ENSG00000067208	EVI5	33.5	26.75	0.32	8.98	0	1.32	4.61	16.32	57.98	49.53	75.61	90.49	https://genome.ucsc.edu/cgi-bin/hgTracks?hgS_doOtherUser=submit&hgS_otherUserName=Caroline%20Friedel&hgS_otherUserSessionName=HSV_stress_neg&position=chr1%3A92969253-93257961
ENSG00000154511	FAM69A	20.14	11.62	0.42	9.25	0.42	2.32	0.6	0.56	0	4.33	10.25	24.99	https://genome.ucsc.edu/cgi-bin/hgTracks?hgS_doOtherUser=submit&hgS_otherUserName=Caroline%20Friedel&hgS_otherUserSessionName=HSV_stress_neg&position=chr1%3A93302724-93427057
ENSG00000143033	MTF2	28.31	34.28	8.56	25.25	1.07	0.15	5.59	33	57.22	52.5	65.39	90.91	https://genome.ucsc.edu/cgi-bin/hgTracks?hgS_doOtherUser=submit&hgS_otherUserName=Caroline%20Friedel&hgS_otherUserSessionName=HSV_stress_pos&position=chr1%3A93544792-93609638
ENSG00000117500	TMED5	31.7	23.95	24.66	50.41	1.61	2.07	4.27	4.73	20.49	11.05	32.46	74.22	https://genome.ucsc.edu/cgi-bin/hgTracks?hgS_doOtherUser=submit&hgS_otherUserName=Caroline%20Friedel&hgS_otherUserSessionName=HSV_stress_neg&position=chr1%3A93610299-93646285
ENSG00000023909	GCLM	82.23	84.92	51.08	77.05	4.1	1.96	12.78	22.65	42.01	64.98	80.94	99.86	https://genome.ucsc.edu/cgi-bin/hgTracks?hgS_doOtherUser=submit&hgS_otherUserName=Caroline%20Friedel&hgS_otherUserSessionName=HSV_stress_neg&position=chr1%3A94345761-94374966
ENSG00000137962	ARHGAP29	48.46	41.5	0.41	3.97	0	0	0.15	9.45	40.7	50.63	79.66	101.31	https://genome.ucsc.edu/cgi-bin/hgTracks?hgS_doOtherUser=submit&hgS_otherUserName=Caroline%20Friedel&hgS_otherUserSessionName=HSV_stress_neg&position=chr1%3A94609544-94740624
ENSG00000117528	ABCD3	15.19	3.85	27.04	33.36	4.81	3.02	8.44	11.66	21.89	24.84	33.45	72.88	https://genome.ucsc.edu/cgi-bin/hgTracks?hgS_doOtherUser=submit&hgS_otherUserName=Caroline%20Friedel&hgS_otherUserSessionName=HSV_stress_pos&position=chr1%3A94883933-94989222
ENSG00000117525	F3	1.02	1.18	0.45	7.33	0.33	0.29	0.54	0.82	1.89	3.57	7.15	35.01	https://genome.ucsc.edu/cgi-bin/hgTracks?hgS_doOtherUser=submit&hgS_otherUserName=Caroline%20Friedel&hgS_otherUserSessionName=HSV_stress_neg&position=chr1%3A94989781-95007356
ENSG00000117519	CNN3	7.74	6.48	2.58	7.03	0.54	0.89	2.37	4.7	7.87	9.54	22.43	49.79	https://genome.ucsc.edu/cgi-bin/hgTracks?hgS_doOtherUser=submit&hgS_otherUserName=Caroline%20Friedel&hgS_otherUserSessionName=HSV_stress_neg&position=chr1%3A95357507-95392834
ENSG00000117569	PTBP2	89.16	81.21	57.96	69.4	0	0	32.85	66.58	87.18	103.7	108.51	109.94	https://genome.ucsc.edu/cgi-bin/hgTracks?hgS_doOtherUser=submit&hgS_otherUserName=Caroline%20Friedel&hgS_otherUserSessionName=HSV_stress_pos&position=chr1%3A97187221-97294294
ENSG00000188641	DPYD	18.73	22.14	0.71	4.24	0	2.44	4.58	16.38	23.46	30.91	37.56	44.54	https://genome.ucsc.edu/cgi-bin/hgTracks?hgS_doOtherUser=submit&hgS_otherUserName=Caroline%20Friedel&hgS_otherUserSessionName=HSV_stress_neg&position=chr1%3A97538299-98386605
ENSG00000162627	SNX7	0.72	0	1.69	0.32	0	1.18	0.72	1.22	2.08	0	2.52	0.11	https://genome.ucsc.edu/cgi-bin/hgTracks?hgS_doOtherUser=submit&hgS_otherUserName=Caroline%20Friedel&hgS_otherUserSessionName=HSV_stress_pos&position=chr1%3A99127236-99231056
ENSG00000117600	LPPR4	0	0	0.45	0	0.76	1.08	0.61	2.59	1.2	6.43	7.97	18.29	https://genome.ucsc.edu/cgi-bin/hgTracks?hgS_doOtherUser=submit&hgS_otherUserName=Caroline%20Friedel&hgS_otherUserSessionName=HSV_stress_pos&position=chr1%3A99729509-99780146
ENSG00000162688	AGL	0.89	0.7	5.46	2.17	0	0.38	0.27	4.1	6.94	10.28	6.03	23.21	https://genome.ucsc.edu/cgi-bin/hgTracks?hgS_doOtherUser=submit&hgS_otherUserName=Caroline%20Friedel&hgS_otherUserSessionName=HSV_stress_pos&position=chr1%3A100315640-100394579
ENSG00000137992	DBT	11.36	0	6.23	17.15	0	0	0	12.27	24.06	21.97	22.44	14.94	https://genome.ucsc.edu/cgi-bin/hgTracks?hgS_doOtherUser=submit&hgS_otherUserName=Caroline%20Friedel&hgS_otherUserSessionName=HSV_stress_neg&position=chr1%3A100647475-100715390
ENSG00000117543	DPH5	0	0	6.28	4.32	0	0	0	10.75	24.3	60.97	48.04	35.54	https://genome.ucsc.edu/cgi-bin/hgTracks?hgS_doOtherUser=submit&hgS_otherUserName=Caroline%20Friedel&hgS_otherUserSessionName=HSV_stress_neg&position=chr1%3A101450179-101491644
ENSG00000060718	COL11A1	10	7.59	1.07	8.39	0.86	2.11	3.11	5.48	7.65	4.47	22.63	41.07	https://genome.ucsc.edu/cgi-bin/hgTracks?hgS_doOtherUser=submit&hgS_otherUserName=Caroline%20Friedel&hgS_otherUserSessionName=HSV_stress_neg&position=chr1%3A103337023-103574052
ENSG00000198890	PRMT6	0	0	3.72	4.93	0	0	0.23	2.88	0	2.54	31.36	23.69	https://genome.ucsc.edu/cgi-bin/hgTracks?hgS_doOtherUser=submit&hgS_otherUserName=Caroline%20Friedel&hgS_otherUserSessionName=HSV_stress_pos&position=chr1%3A107599267-107606916
ENSG00000085491	SLC25A24	59.56	29.93	2.31	5.58	3.74	4.41	22.66	49.77	83.79	78.58	114.24	152.32	https://genome.ucsc.edu/cgi-bin/hgTracks?hgS_doOtherUser=submit&hgS_otherUserName=Caroline%20Friedel&hgS_otherUserSessionName=HSV_stress_neg&position=chr1%3A108671658-108743471
ENSG00000162636	FAM102B	7.09	7.28	2.11	6.29	0.6	0.44	0	2.89	0	10.1	13.7	19.49	https://genome.ucsc.edu/cgi-bin/hgTracks?hgS_doOtherUser=submit&hgS_otherUserName=Caroline%20Friedel&hgS_otherUserSessionName=HSV_stress_pos&position=chr1%3A109102711-109192522
ENSG00000134186	PRPF38B	51.8	51.82	3.94	28.51	1.71	2.62	4.37	12.47	28.38	39.79	56.37	74.16	https://genome.ucsc.edu/cgi-bin/hgTracks?hgS_doOtherUser=submit&hgS_otherUserName=Caroline%20Friedel&hgS_otherUserSessionName=HSV_stress_pos&position=chr1%3A109234945-109249425
ENSG00000197780	TAF13	3.34	1.76	8.14	22.32	0	0	0.32	1.66	4.24	5.7	15.82	30.63	https://genome.ucsc.edu/cgi-bin/hgTracks?hgS_doOtherUser=submit&hgS_otherUserName=Caroline%20Friedel&hgS_otherUserSessionName=HSV_stress_neg&position=chr1%3A109600108-109618624
ENSG00000031698	SARS	30.4	24.4	17.47	37.41	0.7	3.21	7.23	11.2	17.5	24.52	31.62	46.88	https://genome.ucsc.edu/cgi-bin/hgTracks?hgS_doOtherUser=submit&hgS_otherUserName=Caroline%20Friedel&hgS_otherUserSessionName=HSV_stress_pos&position=chr1%3A109756540-109785791
ENSG00000184371	CSF1	5.22	6.01	7.76	28.44	0.94	0.8	0.86	1.22	1.33	2.86	11.89	19.74	https://genome.ucsc.edu/cgi-bin/hgTracks?hgS_doOtherUser=submit&hgS_otherUserName=Caroline%20Friedel&hgS_otherUserSessionName=HSV_stress_pos&position=chr1%3A110452864-110478614
ENSG00000168710	AHCYL1	7.86	9.47	14.12	29.74	0.71	1.13	0.54	1.74	9.6	12.19	18.75	21.9	https://genome.ucsc.edu/cgi-bin/hgTracks?hgS_doOtherUser=submit&hgS_otherUserName=Caroline%20Friedel&hgS_otherUserSessionName=HSV_stress_pos&position=chr1%3A110527308-110571357
ENSG00000162775	RBM15	42.08	37.1	1.68	25.72	1.21	1.33	11.84	31.21	38.25	50.57	51.13	76.39	https://genome.ucsc.edu/cgi-bin/hgTracks?hgS_doOtherUser=submit&hgS_otherUserName=Caroline%20Friedel&hgS_otherUserSessionName=HSV_stress_pos&position=chr1%3A110881128-110894299
ENSG00000134248	LAMTOR5	4.36	1.97	2.31	14.4	0.1	1.45	3.9	4.28	9.75	14.13	29.36	59.97	https://genome.ucsc.edu/cgi-bin/hgTracks?hgS_doOtherUser=submit&hgS_otherUserName=Caroline%20Friedel&hgS_otherUserSessionName=HSV_stress_neg&position=chr1%3A110938871-110950564
ENSG00000134255	CEPT1	16.72	11.93	21.64	34.4	7.65	2.63	10.79	25.89	88.82	86.02	109.44	119.77	https://genome.ucsc.edu/cgi-bin/hgTracks?hgS_doOtherUser=submit&hgS_otherUserName=Caroline%20Friedel&hgS_otherUserSessionName=HSV_stress_pos&position=chr1%3A111682249-111732724
ENSG00000116473	RAP1A	20.42	16.07	43.06	60.08	2.98	4.87	16.52	36.25	57.97	73.33	88.52	101.78	https://genome.ucsc.edu/cgi-bin/hgTracks?hgS_doOtherUser=submit&hgS_otherUserName=Caroline%20Friedel&hgS_otherUserSessionName=HSV_stress_pos&position=chr1%3A112084840-112264313
ENSG00000007341	ST7L	85.09	30.93	65.74	110.79	0	0.68	4.86	24.04	35.97	53.42	65.02	68.6	https://genome.ucsc.edu/cgi-bin/hgTracks?hgS_doOtherUser=submit&hgS_otherUserName=Caroline%20Friedel&hgS_otherUserSessionName=HSV_stress_neg&position=chr1%3A113061140-113163447
ENSG00000155380	SLC16A1	18.26	16.22	13.85	54.71	0.44	7.39	50.98	79.51	92.14	92.88	96.96	102.85	https://genome.ucsc.edu/cgi-bin/hgTracks?hgS_doOtherUser=submit&hgS_otherUserName=Caroline%20Friedel&hgS_otherUserSessionName=HSV_stress_neg&position=chr1%3A113449469-113499635
ENSG00000081026	MAGI3	14.59	26.62	4.74	27.37	0	0.82	15.4	32.16	36.02	49.96	55.35	62.16	https://genome.ucsc.edu/cgi-bin/hgTracks?hgS_doOtherUser=submit&hgS_otherUserName=Caroline%20Friedel&hgS_otherUserSessionName=HSV_stress_pos&position=chr1%3A113933371-114233545
ENSG00000052723	SIKE1	1.76	0	2.92	21.39	0	0	1.26	7.39	8.87	12.02	30.29	46.28	https://genome.ucsc.edu/cgi-bin/hgTracks?hgS_doOtherUser=submit&hgS_otherUserName=Caroline%20Friedel&hgS_otherUserSessionName=HSV_stress_neg&position=chr1%3A115307100-115323306
ENSG00000134259	NGF	9.58	1.33	0	20.84	1.41	0.1	0.78	0	0.93	2.79	8.03	2.24	https://genome.ucsc.edu/cgi-bin/hgTracks?hgS_doOtherUser=submit&hgS_otherUserName=Caroline%20Friedel&hgS_otherUserSessionName=HSV_stress_neg&position=chr1%3A115823539-115880857
ENSG00000173218	VANGL1	0	1.26	0	0.91	0	0	0	0	0	0	0	10.02	https://genome.ucsc.edu/cgi-bin/hgTracks?hgS_doOtherUser=submit&hgS_otherUserName=Caroline%20Friedel&hgS_otherUserSessionName=HSV_stress_pos&position=chr1%3A116184574-116245845
ENSG00000163393	SLC22A15	68.51	27.62	34.94	50.1	3.38	4.95	15.38	43.98	68.86	56.86	79.56	89.52	https://genome.ucsc.edu/cgi-bin/hgTracks?hgS_doOtherUser=submit&hgS_otherUserName=Caroline%20Friedel&hgS_otherUserSessionName=HSV_stress_pos&position=chr1%3A116519119-116617675
ENSG00000163399	ATP1A1	12.82	12.45	7.37	11.67	0.37	0.51	0.04	0.12	0.08	0.53	1.52	10.39	https://genome.ucsc.edu/cgi-bin/hgTracks?hgS_doOtherUser=submit&hgS_otherUserName=Caroline%20Friedel&hgS_otherUserSessionName=HSV_stress_pos&position=chr1%3A116915290-116957883
ENSG00000198162	MAN1A2	13.76	1.59	6.19	17	0	2.86	7.81	20.58	41.53	49.18	67.06	88.2	https://genome.ucsc.edu/cgi-bin/hgTracks?hgS_doOtherUser=submit&hgS_otherUserName=Caroline%20Friedel&hgS_otherUserSessionName=HSV_stress_pos&position=chr1%3A117910071-118076494
ENSG00000183508	FAM46C	3.52	5.79	0	0	2.57	0.7	3.42	5.72	17.94	35.85	45.34	63.35	https://genome.ucsc.edu/cgi-bin/hgTracks?hgS_doOtherUser=submit&hgS_otherUserName=Caroline%20Friedel&hgS_otherUserSessionName=HSV_stress_pos&position=chr1%3A118148556-118175994
ENSG00000196505	GDAP2	29.05	30.5	3.22	16.1	0	0	7.45	12.77	31.61	75.11	51.93	58.69	https://genome.ucsc.edu/cgi-bin/hgTracks?hgS_doOtherUser=submit&hgS_otherUserName=Caroline%20Friedel&hgS_otherUserSessionName=HSV_stress_neg&position=chr1%3A118401107-118472253
ENSG00000065183	WDR3	3.36	0	21.81	38.05	0.71	1.41	5.85	24.6	52.12	63.74	86.65	78.98	https://genome.ucsc.edu/cgi-bin/hgTracks?hgS_doOtherUser=submit&hgS_otherUserName=Caroline%20Friedel&hgS_otherUserSessionName=HSV_stress_pos&position=chr1%3A118472343-118514165
ENSG00000143067	ZNF697	80.77	97.85	64.16	75.77	6.93	4.59	12.45	25.52	34.43	37.31	65.73	98.15	https://genome.ucsc.edu/cgi-bin/hgTracks?hgS_doOtherUser=submit&hgS_otherUserName=Caroline%20Friedel&hgS_otherUserSessionName=HSV_stress_neg&position=chr1%3A120157045-120190396
ENSG00000162825	NBPF8	0	0	0	0	0	0	0	0	0	0	0	0	https://genome.ucsc.edu/cgi-bin/hgTracks?hgS_doOtherUser=submit&hgS_otherUserName=Caroline%20Friedel&hgS_otherUserSessionName=HSV_stress_pos&position=chr1%3A144146808-144229481
ENSG00000168614	NBPF9	4.92	3.31	7.58	22.73	0	0	0	0	2.64	8.08	9.96	15.53	https://genome.ucsc.edu/cgi-bin/hgTracks?hgS_doOtherUser=submit&hgS_otherUserName=Caroline%20Friedel&hgS_otherUserSessionName=HSV_stress_pos&position=chr1%3A144811744-144835413
ENSG00000117289	TXNIP	0.7	0.23	0.93	5.26	0.15	0.16	0.02	0.34	0.2	0.27	0	2.84	https://genome.ucsc.edu/cgi-bin/hgTracks?hgS_doOtherUser=submit&hgS_otherUserName=Caroline%20Friedel&hgS_otherUserSessionName=HSV_stress_pos&position=chr1%3A145438469-145447635
ENSG00000186275	NBPF12	3.7	1.1	8.83	17.07	3.47	2.98	5.45	11.74	39.3	34.01	47.62	56.03	https://genome.ucsc.edu/cgi-bin/hgTracks?hgS_doOtherUser=submit&hgS_otherUserName=Caroline%20Friedel&hgS_otherUserSessionName=HSV_stress_pos&position=chr1%3A146373546-146472744
ENSG00000116128	BCL9	0	0.39	0	1.57	0.49	1.37	0.85	0.24	3.29	2.24	3.52	5.99	https://genome.ucsc.edu/cgi-bin/hgTracks?hgS_doOtherUser=submit&hgS_otherUserName=Caroline%20Friedel&hgS_otherUserSessionName=HSV_stress_pos&position=chr1%3A147013182-147103017
ENSG00000122497	NBPF14	0.99	0	3.84	0	0	1.76	0.39	1.47	3.3	5.96	5.02	5.98	https://genome.ucsc.edu/cgi-bin/hgTracks?hgS_doOtherUser=submit&hgS_otherUserName=Caroline%20Friedel&hgS_otherUserSessionName=HSV_stress_neg&position=chr1%3A147998642-148025863
ENSG00000232527	RP11-14N7.2	4.33	0	0	0	1.78	2.37	4.54	4.61	4.76	2.26	6.97	27.24	https://genome.ucsc.edu/cgi-bin/hgTracks?hgS_doOtherUser=submit&hgS_otherUserName=Caroline%20Friedel&hgS_otherUserSessionName=HSV_stress_pos&position=chr1%3A148928322-148956595
ENSG00000183941	HIST2H4A	30.05	41.23	44.91	67.74	2.25	0	1.32	4.99	8.92	9.75	17.35	28.88	https://genome.ucsc.edu/cgi-bin/hgTracks?hgS_doOtherUser=submit&hgS_otherUserName=Caroline%20Friedel&hgS_otherUserSessionName=HSV_stress_pos&position=chr1%3A149804221-149816339
ENSG00000143401	ANP32E	4.26	2.74	0.75	7.07	0.11	0.32	3.56	9.08	24.26	24.21	34.65	42.77	https://genome.ucsc.edu/cgi-bin/hgTracks?hgS_doOtherUser=submit&hgS_otherUserName=Caroline%20Friedel&hgS_otherUserSessionName=HSV_stress_neg&position=chr1%3A150185717-150208504
ENSG00000117362	APH1A	17.37	15.31	0.29	7.99	2.08	3.58	3.88	6.06	5.8	6.44	12.41	23.18	https://genome.ucsc.edu/cgi-bin/hgTracks?hgS_doOtherUser=submit&hgS_otherUserName=Caroline%20Friedel&hgS_otherUserSessionName=HSV_stress_neg&position=chr1%3A150232804-150241980
ENSG00000187145	MRPS21	2.07	2.67	4.64	5.63	0	0.91	0.91	2.56	1.56	4.6	18.89	29.5	https://genome.ucsc.edu/cgi-bin/hgTracks?hgS_doOtherUser=submit&hgS_otherUserName=Caroline%20Friedel&hgS_otherUserSessionName=HSV_stress_pos&position=chr1%3A150266289-150286414
ENSG00000143384	MCL1	8.8	6.82	8.98	28.44	1.14	1.53	6.5	13.71	23.66	29.54	39.84	53.86	https://genome.ucsc.edu/cgi-bin/hgTracks?hgS_doOtherUser=submit&hgS_otherUserName=Caroline%20Friedel&hgS_otherUserSessionName=HSV_stress_neg&position=chr1%3A150542032-150552066
ENSG00000143393	PI4KB	43.01	45.57	30.97	48.72	1.47	2.41	1.28	3.11	16.75	17.34	45.31	51.21	https://genome.ucsc.edu/cgi-bin/hgTracks?hgS_doOtherUser=submit&hgS_otherUserName=Caroline%20Friedel&hgS_otherUserSessionName=HSV_stress_neg&position=chr1%3A151259273-151300191
ENSG00000159377	PSMB4	4	3.56	10.44	26.98	0.02	0.7	0.9	1.54	2.63	3.35	1.89	4.24	https://genome.ucsc.edu/cgi-bin/hgTracks?hgS_doOtherUser=submit&hgS_otherUserName=Caroline%20Friedel&hgS_otherUserSessionName=HSV_stress_pos&position=chr1%3A151372010-151379420
ENSG00000143442	POGZ	12.74	12.41	2.11	7.96	0.24	0.73	1.3	3.25	10.89	18.79	41.16	66.59	https://genome.ucsc.edu/cgi-bin/hgTracks?hgS_doOtherUser=submit&hgS_otherUserName=Caroline%20Friedel&hgS_otherUserSessionName=HSV_stress_neg&position=chr1%3A151370200-151431941
ENSG00000159445	THEM4	5.37	2.62	0	7.1	6.53	2.39	3.15	13.11	65.27	65.54	92.15	106.33	https://genome.ucsc.edu/cgi-bin/hgTracks?hgS_doOtherUser=submit&hgS_otherUserName=Caroline%20Friedel&hgS_otherUserSessionName=HSV_stress_neg&position=chr1%3A151841060-151882284
ENSG00000197747	S100A10	3.01	3.13	6.12	20.66	0.03	1.44	0	0	0	0	0	1.78	https://genome.ucsc.edu/cgi-bin/hgTracks?hgS_doOtherUser=submit&hgS_otherUserName=Caroline%20Friedel&hgS_otherUserSessionName=HSV_stress_neg&position=chr1%3A151950391-151966866
ENSG00000163191	S100A11	0.42	0.13	0.66	3	0.27	0.67	0	0	0	0	0	0	https://genome.ucsc.edu/cgi-bin/hgTracks?hgS_doOtherUser=submit&hgS_otherUserName=Caroline%20Friedel&hgS_otherUserSessionName=HSV_stress_neg&position=chr1%3A151999982-152020383
ENSG00000143614	GATAD2B	31.16	20.45	13.54	28.81	1.16	0.79	1.27	2.25	11.26	14.83	25.53	20.21	https://genome.ucsc.edu/cgi-bin/hgTracks?hgS_doOtherUser=submit&hgS_otherUserName=Caroline%20Friedel&hgS_otherUserSessionName=HSV_stress_neg&position=chr1%3A153772201-153895451
ENSG00000177954	RPS27	31.23	13.92	16.84	28.08	2.25	3.72	5.18	10.38	9.54	14.52	27.63	49.15	https://genome.ucsc.edu/cgi-bin/hgTracks?hgS_doOtherUser=submit&hgS_otherUserName=Caroline%20Friedel&hgS_otherUserSessionName=HSV_stress_pos&position=chr1%3A153963235-153969626
ENSG00000116539	ASH1L	19.32	8.68	3.63	13.52	1.3	1.31	5.05	6.23	13.84	23.84	36.07	39.68	https://genome.ucsc.edu/cgi-bin/hgTracks?hgS_doOtherUser=submit&hgS_otherUserName=Caroline%20Friedel&hgS_otherUserSessionName=HSV_stress_neg&position=chr1%3A155300059-155532598
ENSG00000160803	UBQLN4	9.26	7.47	1.54	9.07	0.06	0.96	0.46	2.59	11.19	18.2	29.47	36.52	https://genome.ucsc.edu/cgi-bin/hgTracks?hgS_doOtherUser=submit&hgS_otherUserName=Caroline%20Friedel&hgS_otherUserSessionName=HSV_stress_neg&position=chr1%3A156000092-156023585
ENSG00000160789	LMNA	27.12	31.82	16.52	49.15	1.75	1.87	0	0	2.85	6.02	15.73	25.91	https://genome.ucsc.edu/cgi-bin/hgTracks?hgS_doOtherUser=submit&hgS_otherUserName=Caroline%20Friedel&hgS_otherUserSessionName=HSV_stress_pos&position=chr1%3A156052364-156114880
ENSG00000163468	CCT3	4.97	2.99	18.71	40.07	0.88	0.67	2.28	4.74	12.33	12.86	26.91	41.54	https://genome.ucsc.edu/cgi-bin/hgTracks?hgS_doOtherUser=submit&hgS_otherUserName=Caroline%20Friedel&hgS_otherUserSessionName=HSV_stress_neg&position=chr1%3A156273759-156337664
ENSG00000160818	GPATCH4	5.93	4.27	10.07	14.03	1.72	0.82	12.57	23.95	38.11	58.59	61.7	70.61	https://genome.ucsc.edu/cgi-bin/hgTracks?hgS_doOtherUser=submit&hgS_otherUserName=Caroline%20Friedel&hgS_otherUserSessionName=HSV_stress_neg&position=chr1%3A156559279-156571288
ENSG00000132688	NES	0.74	0	10.65	20.73	0.12	0.91	0	0	0	0	0	0	https://genome.ucsc.edu/cgi-bin/hgTracks?hgS_doOtherUser=submit&hgS_otherUserName=Caroline%20Friedel&hgS_otherUserSessionName=HSV_stress_neg&position=chr1%3A156633555-156647189
ENSG00000143294	PRCC	22.29	11.13	1.74	18.61	1.46	1.31	1.33	0.77	0.4	1.51	1.88	4.64	https://genome.ucsc.edu/cgi-bin/hgTracks?hgS_doOtherUser=submit&hgS_otherUserName=Caroline%20Friedel&hgS_otherUserSessionName=HSV_stress_pos&position=chr1%3A156720402-156775607
ENSG00000132694	ARHGEF11	33.82	14.61	9.46	17.5	1.06	2.54	0	1.01	5.71	5.14	7.78	5.78	https://genome.ucsc.edu/cgi-bin/hgTracks?hgS_doOtherUser=submit&hgS_otherUserName=Caroline%20Friedel&hgS_otherUserSessionName=HSV_stress_neg&position=chr1%3A156899632-157015162
ENSG00000117036	ETV3	4.99	2.82	2.04	7.41	0.24	0	0.29	0.5	0.45	0	1.44	2.77	https://genome.ucsc.edu/cgi-bin/hgTracks?hgS_doOtherUser=submit&hgS_otherUserName=Caroline%20Friedel&hgS_otherUserSessionName=HSV_stress_neg&position=chr1%3A157085983-157108266
ENSG00000183853	KIRREL	33.96	35.05	15.37	36.81	0.19	1.98	3.89	4.75	4.36	5.55	11.57	13.82	https://genome.ucsc.edu/cgi-bin/hgTracks?hgS_doOtherUser=submit&hgS_otherUserName=Caroline%20Friedel&hgS_otherUserSessionName=HSV_stress_pos&position=chr1%3A157963063-158075052
ENSG00000162736	NCSTN	4.88	4.87	21.54	31.71	1.54	1.77	1.73	3.26	6.32	9.26	19.2	29.19	https://genome.ucsc.edu/cgi-bin/hgTracks?hgS_doOtherUser=submit&hgS_otherUserName=Caroline%20Friedel&hgS_otherUserSessionName=HSV_stress_pos&position=chr1%3A160313062-160333742
ENSG00000081721	DUSP12	1.41	0	3.48	18.55	0	0.34	1	3.27	2.58	2.21	4.19	8	https://genome.ucsc.edu/cgi-bin/hgTracks?hgS_doOtherUser=submit&hgS_otherUserName=Caroline%20Friedel&hgS_otherUserSessionName=HSV_stress_pos&position=chr1%3A161719548-161732028
ENSG00000162745	OLFML2B	3.52	0.29	5.85	22.26	0	1.31	1.52	0	0	0	3.42	31.3	https://genome.ucsc.edu/cgi-bin/hgTracks?hgS_doOtherUser=submit&hgS_otherUserName=Caroline%20Friedel&hgS_otherUserSessionName=HSV_stress_neg&position=chr1%3A161947982-161993644
ENSG00000117152	RGS4	3.57	3.27	0.98	3.04	0	0.12	0	0	0.23	2.13	7.48	8.96	https://genome.ucsc.edu/cgi-bin/hgTracks?hgS_doOtherUser=submit&hgS_otherUserName=Caroline%20Friedel&hgS_otherUserSessionName=HSV_stress_pos&position=chr1%3A163038565-163051592
ENSG00000143228	NUF2	1.97	0.68	0.75	3.97	1.11	0	2.72	11.59	11.79	19.73	27.91	58.95	https://genome.ucsc.edu/cgi-bin/hgTracks?hgS_doOtherUser=submit&hgS_otherUserName=Caroline%20Friedel&hgS_otherUserSessionName=HSV_stress_pos&position=chr1%3A163236366-163330554
ENSG00000185630	PBX1	11.82	51.92	0	0	0	0	0	2.19	5.53	11.29	18.8	41.55	https://genome.ucsc.edu/cgi-bin/hgTracks?hgS_doOtherUser=submit&hgS_otherUserName=Caroline%20Friedel&hgS_otherUserSessionName=HSV_stress_pos&position=chr1%3A164524821-164873533
ENSG00000143183	TMCO1	8.1	7.2	11.94	25.74	1.09	1.66	7.61	20.89	33.31	42.28	40.76	48.27	https://genome.ucsc.edu/cgi-bin/hgTracks?hgS_doOtherUser=submit&hgS_otherUserName=Caroline%20Friedel&hgS_otherUserSessionName=HSV_stress_neg&position=chr1%3A165691032-165796992
ENSG00000143157	POGK	17.58	6.03	2.67	7.87	0.74	0.36	3.68	6.67	12.58	11.75	20.23	35.87	https://genome.ucsc.edu/cgi-bin/hgTracks?hgS_doOtherUser=submit&hgS_otherUserName=Caroline%20Friedel&hgS_otherUserSessionName=HSV_stress_pos&position=chr1%3A166808681-166830581
ENSG00000152382	TADA1	22.5	19.52	11.68	68.73	0.91	0.36	2.75	11.38	8.37	23.43	35.96	73.28	https://genome.ucsc.edu/cgi-bin/hgTracks?hgS_doOtherUser=submit&hgS_otherUserName=Caroline%20Friedel&hgS_otherUserSessionName=HSV_stress_neg&position=chr1%3A166820747-166845564
ENSG00000143190	POU2F1	16.19	22.91	10.11	9.84	1.39	5.23	8.14	15.47	40.05	33.78	55.13	45.46	https://genome.ucsc.edu/cgi-bin/hgTracks?hgS_doOtherUser=submit&hgS_otherUserName=Caroline%20Friedel&hgS_otherUserSessionName=HSV_stress_pos&position=chr1%3A167190066-167401582
ENSG00000197965	MPZL1	17.78	28.93	15.33	35.38	1.36	1.64	2.03	1.38	2.84	2.88	4.48	11.94	https://genome.ucsc.edu/cgi-bin/hgTracks?hgS_doOtherUser=submit&hgS_otherUserName=Caroline%20Friedel&hgS_otherUserSessionName=HSV_stress_pos&position=chr1%3A167690429-167766156
ENSG00000143164	DCAF6	27.98	27.4	16.81	22.51	1.27	1.66	3.4	5.19	13.87	12.84	15.06	17.29	https://genome.ucsc.edu/cgi-bin/hgTracks?hgS_doOtherUser=submit&hgS_otherUserName=Caroline%20Friedel&hgS_otherUserSessionName=HSV_stress_pos&position=chr1%3A167905021-168050081
ENSG00000143147	GPR161	55.47	50.32	19.12	87.13	0	0	0	0	0	0	0	23.69	https://genome.ucsc.edu/cgi-bin/hgTracks?hgS_doOtherUser=submit&hgS_otherUserName=Caroline%20Friedel&hgS_otherUserSessionName=HSV_stress_neg&position=chr1%3A168048997-168106821
ENSG00000143155	TIPRL	0.74	1.92	1.59	1.74	1.04	5.83	2.65	6.49	7.68	1.23	17.55	15.71	https://genome.ucsc.edu/cgi-bin/hgTracks?hgS_doOtherUser=submit&hgS_otherUserName=Caroline%20Friedel&hgS_otherUserSessionName=HSV_stress_pos&position=chr1%3A168148171-168174950
ENSG00000117475	BLZF1	13.38	7.73	21.97	44.32	2.1	3.3	6.91	30.28	65.74	68.47	86.58	77.53	https://genome.ucsc.edu/cgi-bin/hgTracks?hgS_doOtherUser=submit&hgS_otherUserName=Caroline%20Friedel&hgS_otherUserSessionName=HSV_stress_pos&position=chr1%3A169337208-169370778
ENSG00000000460	C1orf112	42.94	2.33	47.24	44.31	5.14	5.33	3.44	16.34	20.15	49.2	44.52	74.22	https://genome.ucsc.edu/cgi-bin/hgTracks?hgS_doOtherUser=submit&hgS_otherUserName=Caroline%20Friedel&hgS_otherUserSessionName=HSV_stress_pos&position=chr1%3A169631245-169828221
ENSG00000075945	KIFAP3	23.51	6.94	2.77	16.59	0.06	1.96	5.56	13.53	16.01	20.71	14.92	34.76	https://genome.ucsc.edu/cgi-bin/hgTracks?hgS_doOtherUser=submit&hgS_otherUserName=Caroline%20Friedel&hgS_otherUserSessionName=HSV_stress_neg&position=chr1%3A169885467-170054349
ENSG00000120370	GORAB	0	0	0.6	22.94	1.41	0.59	7.21	12.67	29.82	61.09	59.33	90.16	https://genome.ucsc.edu/cgi-bin/hgTracks?hgS_doOtherUser=submit&hgS_otherUserName=Caroline%20Friedel&hgS_otherUserSessionName=HSV_stress_pos&position=chr1%3A170501270-170527587
ENSG00000117533	VAMP4	27.67	7.93	34.79	43	5.48	5.92	10.39	12.38	59.17	59.47	69.05	78.87	https://genome.ucsc.edu/cgi-bin/hgTracks?hgS_doOtherUser=submit&hgS_otherUserName=Caroline%20Friedel&hgS_otherUserSessionName=HSV_stress_neg&position=chr1%3A171664300-171711387
ENSG00000094975	SUCO	1.73	3.85	0.45	9.95	0.7	0	0.34	8.7	26.5	33.64	53.58	62.47	https://genome.ucsc.edu/cgi-bin/hgTracks?hgS_doOtherUser=submit&hgS_otherUserName=Caroline%20Friedel&hgS_otherUserSessionName=HSV_stress_pos&position=chr1%3A172501489-172585971
ENSG00000117592	PRDX6	7.28	3.04	4.16	12.35	0.42	0.59	0.37	1.3	6.04	7.3	14.25	21.78	https://genome.ucsc.edu/cgi-bin/hgTracks?hgS_doOtherUser=submit&hgS_otherUserName=Caroline%20Friedel&hgS_otherUserSessionName=HSV_stress_pos&position=chr1%3A173446405-173462946
ENSG00000135870	RC3H1	19	16.04	22.32	35.41	0	0.23	8.55	20.67	38.61	43.42	51.18	61.03	https://genome.ucsc.edu/cgi-bin/hgTracks?hgS_doOtherUser=submit&hgS_otherUserName=Caroline%20Friedel&hgS_otherUserSessionName=HSV_stress_neg&position=chr1%3A173895352-173991435
ENSG00000120333	MRPS14	18.46	1.85	0	0	2.04	4.75	5.85	3.09	12.02	8.63	54.36	52.05	https://genome.ucsc.edu/cgi-bin/hgTracks?hgS_doOtherUser=submit&hgS_otherUserName=Caroline%20Friedel&hgS_otherUserSessionName=HSV_stress_neg&position=chr1%3A174974925-174992561
ENSG00000143207	RFWD2	68.18	69.43	31.66	72.51	0	0	14.75	31.49	63.17	62.9	69.68	88.13	https://genome.ucsc.edu/cgi-bin/hgTracks?hgS_doOtherUser=submit&hgS_otherUserName=Caroline%20Friedel&hgS_otherUserSessionName=HSV_stress_neg&position=chr1%3A175908967-176176629
ENSG00000116191	RALGPS2	55.95	41.13	22.38	48.9	1.1	4.6	12.42	37.88	69.76	72.77	83.67	92.26	https://genome.ucsc.edu/cgi-bin/hgTracks?hgS_doOtherUser=submit&hgS_otherUserName=Caroline%20Friedel&hgS_otherUserSessionName=HSV_stress_pos&position=chr1%3A178694300-178894238
ENSG00000143322	ABL2	47.52	51.91	53.06	76.15	0	0.87	10.7	21.89	36.29	44.62	65.3	64.73	https://genome.ucsc.edu/cgi-bin/hgTracks?hgS_doOtherUser=submit&hgS_otherUserName=Caroline%20Friedel&hgS_otherUserSessionName=HSV_stress_neg&position=chr1%3A179063462-179198819
ENSG00000057252	SOAT1	20.66	15.57	9.14	28.7	1.6	3.05	7.46	21.87	32.35	43.9	47.05	68.46	https://genome.ucsc.edu/cgi-bin/hgTracks?hgS_doOtherUser=submit&hgS_otherUserName=Caroline%20Friedel&hgS_otherUserSessionName=HSV_stress_pos&position=chr1%3A179262925-179332815
ENSG00000143337	TOR1AIP1	32.91	29.61	32.96	57.74	0	0.18	4.3	15.21	29.97	37.94	62.12	61.57	https://genome.ucsc.edu/cgi-bin/hgTracks?hgS_doOtherUser=submit&hgS_otherUserName=Caroline%20Friedel&hgS_otherUserSessionName=HSV_stress_pos&position=chr1%3A179851177-179899135
ENSG00000143324	XPR1	57.72	33.17	21.4	31.37	1.57	3.2	24.75	54.76	65.57	48.79	64.14	60.77	https://genome.ucsc.edu/cgi-bin/hgTracks?hgS_doOtherUser=submit&hgS_otherUserName=Caroline%20Friedel&hgS_otherUserSessionName=HSV_stress_pos&position=chr1%3A180601140-180864387
ENSG00000135821	GLUL	9.82	8.3	7.89	33.37	0	0.39	0.26	4.61	9.89	13.34	22.62	35.28	https://genome.ucsc.edu/cgi-bin/hgTracks?hgS_doOtherUser=submit&hgS_otherUserName=Caroline%20Friedel&hgS_otherUserSessionName=HSV_stress_neg&position=chr1%3A182345839-182361341
ENSG00000135829	DHX9	1.91	1.23	0	3.84	0	0	0.23	0.97	2.67	2.79	5.22	9.88	https://genome.ucsc.edu/cgi-bin/hgTracks?hgS_doOtherUser=submit&hgS_otherUserName=Caroline%20Friedel&hgS_otherUserSessionName=HSV_stress_pos&position=chr1%3A182808504-182861886
ENSG00000135862	LAMC1	16.85	18.97	6.84	11.99	0.1	0	0	0	0	0	0.38	2.79	https://genome.ucsc.edu/cgi-bin/hgTracks?hgS_doOtherUser=submit&hgS_otherUserName=Caroline%20Friedel&hgS_otherUserSessionName=HSV_stress_pos&position=chr1%3A182992595-183119727
ENSG00000116698	SMG7	5.1	3.41	0.12	0.67	0	0	0	0.15	1.15	3.1	7.06	10.51	https://genome.ucsc.edu/cgi-bin/hgTracks?hgS_doOtherUser=submit&hgS_otherUserName=Caroline%20Friedel&hgS_otherUserSessionName=HSV_stress_pos&position=chr1%3A183441351-183572381
ENSG00000143344	RGL1	46.59	49.92	12.83	38.16	2.09	1.55	10.66	30.74	48.97	68.87	86.53	84.47	https://genome.ucsc.edu/cgi-bin/hgTracks?hgS_doOtherUser=submit&hgS_otherUserName=Caroline%20Friedel&hgS_otherUserSessionName=HSV_stress_pos&position=chr1%3A183605220-183902665
ENSG00000198860	TSEN15	0	0	15.05	34.79	0	0	0.55	1.91	11.86	0	17.48	47.49	https://genome.ucsc.edu/cgi-bin/hgTracks?hgS_doOtherUser=submit&hgS_otherUserName=Caroline%20Friedel&hgS_otherUserSessionName=HSV_stress_pos&position=chr1%3A184020811-184048346
ENSG00000135842	FAM129A	28.78	5.79	4.21	12.63	1.42	2.13	3.79	5.93	20.94	13.45	38.83	57.41	https://genome.ucsc.edu/cgi-bin/hgTracks?hgS_doOtherUser=submit&hgS_otherUserName=Caroline%20Friedel&hgS_otherUserSessionName=HSV_stress_neg&position=chr1%3A184754858-184943682
ENSG00000121481	RNF2	46.16	30.27	2.76	9.82	0	1.67	18.49	43.35	66.06	62.65	108.7	77.03	https://genome.ucsc.edu/cgi-bin/hgTracks?hgS_doOtherUser=submit&hgS_otherUserName=Caroline%20Friedel&hgS_otherUserSessionName=HSV_stress_pos&position=chr1%3A185014496-185076740
ENSG00000143341	HMCN1	14.63	9.88	2.1	9.74	0.32	0.98	0.89	7.27	20.96	37.45	60.1	76.35	https://genome.ucsc.edu/cgi-bin/hgTracks?hgS_doOtherUser=submit&hgS_otherUserName=Caroline%20Friedel&hgS_otherUserSessionName=HSV_stress_pos&position=chr1%3A185703683-186165085
ENSG00000047410	TPR	0	0.27	2.76	5.94	0.15	0.62	2.14	3.82	12.45	13.95	16.18	22.62	https://genome.ucsc.edu/cgi-bin/hgTracks?hgS_doOtherUser=submit&hgS_otherUserName=Caroline%20Friedel&hgS_otherUserSessionName=HSV_stress_neg&position=chr1%3A186275784-186344825
ENSG00000157181	C1orf27	17.51	13.83	29.39	31.54	0	0	3.97	12.29	32.11	27.56	33.37	34.64	https://genome.ucsc.edu/cgi-bin/hgTracks?hgS_doOtherUser=submit&hgS_otherUserName=Caroline%20Friedel&hgS_otherUserSessionName=HSV_stress_pos&position=chr1%3A186344890-186395510
ENSG00000073756	PTGS2	5.67	6.13	0.09	1.75	0.1	0	0.88	3.42	7.81	16.15	32.1	65.41	https://genome.ucsc.edu/cgi-bin/hgTracks?hgS_doOtherUser=submit&hgS_otherUserName=Caroline%20Friedel&hgS_otherUserSessionName=HSV_stress_neg&position=chr1%3A186635923-186649559
ENSG00000116741	RGS2	2.64	5.41	3.84	14.32	0	0.2	4.18	12.51	23.05	30.08	51.3	97.12	https://genome.ucsc.edu/cgi-bin/hgTracks?hgS_doOtherUser=submit&hgS_otherUserName=Caroline%20Friedel&hgS_otherUserSessionName=HSV_stress_pos&position=chr1%3A192778169-192786403
ENSG00000116747	TROVE2	6.99	5.55	5.95	12.23	1.13	1.63	2.28	3.44	13.32	12.73	33.4	43.47	https://genome.ucsc.edu/cgi-bin/hgTracks?hgS_doOtherUser=submit&hgS_otherUserName=Caroline%20Friedel&hgS_otherUserSessionName=HSV_stress_pos&position=chr1%3A193028552-193065907
ENSG00000134371	CDC73	48.93	41.59	22.5	33.79	4.6	5.24	18.96	42.14	45.52	58.41	45.41	54.72	https://genome.ucsc.edu/cgi-bin/hgTracks?hgS_doOtherUser=submit&hgS_otherUserName=Caroline%20Friedel&hgS_otherUserSessionName=HSV_stress_pos&position=chr1%3A193091147-193228031
ENSG00000177888	ZBTB41	36.86	26.32	0	2.87	0	0.05	9.59	18.63	39.96	46.89	71.8	87.92	https://genome.ucsc.edu/cgi-bin/hgTracks?hgS_doOtherUser=submit&hgS_otherUserName=Caroline%20Friedel&hgS_otherUserSessionName=HSV_stress_neg&position=chr1%3A197117810-197169672
ENSG00000151414	NEK7	13.63	6.51	2.33	9.12	0	0.59	2.48	4.79	10.04	11.15	26.51	45.04	https://genome.ucsc.edu/cgi-bin/hgTracks?hgS_doOtherUser=submit&hgS_otherUserName=Caroline%20Friedel&hgS_otherUserSessionName=HSV_stress_pos&position=chr1%3A198126093-198296550
ENSG00000229989	MIR181A1HG	26.69	6.4	7.95	8.84	0	2.78	0.93	0	4.12	7.99	10.15	0	https://genome.ucsc.edu/cgi-bin/hgTracks?hgS_doOtherUser=submit&hgS_otherUserName=Caroline%20Friedel&hgS_otherUserSessionName=HSV_stress_neg&position=chr1%3A198771622-198906558
ENSG00000162702	ZNF281	21.21	21.61	19.18	36.85	0.96	0.64	3.94	6.66	11.11	16.33	22.78	45.19	https://genome.ucsc.edu/cgi-bin/hgTracks?hgS_doOtherUser=submit&hgS_otherUserName=Caroline%20Friedel&hgS_otherUserSessionName=HSV_stress_neg&position=chr1%3A200369068-200379184
ENSG00000118200	CAMSAP2	12.25	9.63	16.39	22.17	0.56	3.26	11.66	33.94	44.33	56.95	60.09	71.99	https://genome.ucsc.edu/cgi-bin/hgTracks?hgS_doOtherUser=submit&hgS_otherUserName=Caroline%20Friedel&hgS_otherUserSessionName=HSV_stress_pos&position=chr1%3A200708686-200834832
ENSG00000116857	TMEM9	22.66	10.18	0	1.33	0	1.11	0	5.39	9	21.08	40.3	42.91	https://genome.ucsc.edu/cgi-bin/hgTracks?hgS_doOtherUser=submit&hgS_otherUserName=Caroline%20Friedel&hgS_otherUserSessionName=HSV_stress_neg&position=chr1%3A201098900-201140702
ENSG00000159176	CSRP1	22.71	18.64	1.26	10.56	0.63	1	0.05	0	0	0	0	3.14	https://genome.ucsc.edu/cgi-bin/hgTracks?hgS_doOtherUser=submit&hgS_otherUserName=Caroline%20Friedel&hgS_otherUserSessionName=HSV_stress_neg&position=chr1%3A201447658-201478584
ENSG00000163431	LMOD1	3.23	0.49	1.11	6.82	0.51	0.83	0.94	1.71	5.68	12.68	25.28	28.13	https://genome.ucsc.edu/cgi-bin/hgTracks?hgS_doOtherUser=submit&hgS_otherUserName=Caroline%20Friedel&hgS_otherUserSessionName=HSV_stress_neg&position=chr1%3A201860580-201915715
ENSG00000077152	UBE2T	0	0	4.96	5.91	1.28	0	2.28	4.35	4.01	9.58	11.12	59.37	https://genome.ucsc.edu/cgi-bin/hgTracks?hgS_doOtherUser=submit&hgS_otherUserName=Caroline%20Friedel&hgS_otherUserSessionName=HSV_stress_neg&position=chr1%3A202295785-202311108
ENSG00000077157	PPP1R12B	58.03	15.07	15.13	23.31	7.47	4.68	12.26	17.81	19.04	9.58	3.64	1.29	https://genome.ucsc.edu/cgi-bin/hgTracks?hgS_doOtherUser=submit&hgS_otherUserName=Caroline%20Friedel&hgS_otherUserSessionName=HSV_stress_pos&position=chr1%3A202317827-202566834
ENSG00000159388	BTG2	29.45	21.67	13.75	52.41	2.67	1.09	5.12	20.58	34.95	47.67	70.02	79.8	https://genome.ucsc.edu/cgi-bin/hgTracks?hgS_doOtherUser=submit&hgS_otherUserName=Caroline%20Friedel&hgS_otherUserSessionName=HSV_stress_pos&position=chr1%3A203274619-203283730
ENSG00000058668	ATP2B4	1.23	0.16	0.51	1.32	0.02	0.52	0.87	1.78	4.38	6.47	14.62	13.17	https://genome.ucsc.edu/cgi-bin/hgTracks?hgS_doOtherUser=submit&hgS_otherUserName=Caroline%20Friedel&hgS_otherUserSessionName=HSV_stress_pos&position=chr1%3A203595689-203718209
ENSG00000158615	PPP1R15B	39.72	38.02	22.93	55.31	0	1.13	7.58	15.14	25.71	26.07	49.17	64.33	https://genome.ucsc.edu/cgi-bin/hgTracks?hgS_doOtherUser=submit&hgS_otherUserName=Caroline%20Friedel&hgS_otherUserSessionName=HSV_stress_neg&position=chr1%3A204367515-204380919
ENSG00000198625	MDM4	12.52	8.02	3.53	6.71	0.1	0	5.6	21.06	17.22	19.08	29.99	21.87	https://genome.ucsc.edu/cgi-bin/hgTracks?hgS_doOtherUser=submit&hgS_otherUserName=Caroline%20Friedel&hgS_otherUserSessionName=HSV_stress_pos&position=chr1%3A204485511-204547871
ENSG00000133059	DSTYK	12	15.43	8.13	12.35	0.09	1.11	4.02	9.36	24.38	28.36	42.94	47.81	https://genome.ucsc.edu/cgi-bin/hgTracks?hgS_doOtherUser=submit&hgS_otherUserName=Caroline%20Friedel&hgS_otherUserSessionName=HSV_stress_neg&position=chr1%3A205106632-205180727
ENSG00000163545	NUAK2	39.62	34.33	17.36	52.01	0.01	0.45	7.78	17.63	30.23	28	42.47	38.41	https://genome.ucsc.edu/cgi-bin/hgTracks?hgS_doOtherUser=submit&hgS_otherUserName=Caroline%20Friedel&hgS_otherUserSessionName=HSV_stress_neg&position=chr1%3A205266187-205290883
ENSG00000133065	SLC41A1	24.09	21.97	10.19	31.26	0.74	0.07	0.87	5.26	11	18.92	35.02	35.16	https://genome.ucsc.edu/cgi-bin/hgTracks?hgS_doOtherUser=submit&hgS_otherUserName=Caroline%20Friedel&hgS_otherUserSessionName=HSV_stress_neg&position=chr1%3A205753221-205782876
ENSG00000143486	EIF2D	13.06	2.13	7.37	16.82	0	0.28	0	1.35	8.72	16.81	21.45	31.74	https://genome.ucsc.edu/cgi-bin/hgTracks?hgS_doOtherUser=submit&hgS_otherUserName=Caroline%20Friedel&hgS_otherUserSessionName=HSV_stress_neg&position=chr1%3A206739620-206785904
ENSG00000180667	YOD1	32.54	26.4	8.63	55.22	0	0	4.27	13.91	34.09	41.37	59.79	83.44	https://genome.ucsc.edu/cgi-bin/hgTracks?hgS_doOtherUser=submit&hgS_otherUserName=Caroline%20Friedel&hgS_otherUserSessionName=HSV_stress_neg&position=chr1%3A207212194-207226325
ENSG00000196352	CD55	2.89	0	15.47	35.32	9.41	0.67	7.35	18.77	50.74	52.76	56.81	90.12	https://genome.ucsc.edu/cgi-bin/hgTracks?hgS_doOtherUser=submit&hgS_otherUserName=Caroline%20Friedel&hgS_otherUserSessionName=HSV_stress_pos&position=chr1%3A207494853-207539311
ENSG00000117335	CD46	0	0.51	7.26	15.42	0.55	0.53	1.04	4.63	8.53	9.6	14.89	20.34	https://genome.ucsc.edu/cgi-bin/hgTracks?hgS_doOtherUser=submit&hgS_otherUserName=Caroline%20Friedel&hgS_otherUserSessionName=HSV_stress_pos&position=chr1%3A207925402-207973858
ENSG00000076356	PLXNA2	11	0.65	1.77	11.4	0.3	0.04	0.48	1.12	5.99	11.82	7.23	10.84	https://genome.ucsc.edu/cgi-bin/hgTracks?hgS_doOtherUser=submit&hgS_otherUserName=Caroline%20Friedel&hgS_otherUserSessionName=HSV_stress_neg&position=chr1%3A208190587-208417665
ENSG00000123689	G0S2	0	0.13	1.25	8.16	1.12	0	3.23	0.93	6.34	13.56	2.01	15	https://genome.ucsc.edu/cgi-bin/hgTracks?hgS_doOtherUser=submit&hgS_otherUserName=Caroline%20Friedel&hgS_otherUserSessionName=HSV_stress_pos&position=chr1%3A209848765-209854733
ENSG00000117597	DIEXF	7.94	3.61	12.57	26.02	0	0	0.36	4.34	12.92	10.33	26.56	31.89	https://genome.ucsc.edu/cgi-bin/hgTracks?hgS_doOtherUser=submit&hgS_otherUserName=Caroline%20Friedel&hgS_otherUserSessionName=HSV_stress_pos&position=chr1%3A210001352-210035910
ENSG00000143469	SYT14	13.82	0	0	9.07	0	0	0	5.46	5.24	3.4	0	0	https://genome.ucsc.edu/cgi-bin/hgTracks?hgS_doOtherUser=submit&hgS_otherUserName=Caroline%20Friedel&hgS_otherUserSessionName=HSV_stress_pos&position=chr1%3A210111538-210342636
ENSG00000117625	RCOR3	50.8	55.14	12.75	27.21	0	0	0	0	5.39	2.67	9.81	8.16	https://genome.ucsc.edu/cgi-bin/hgTracks?hgS_doOtherUser=submit&hgS_otherUserName=Caroline%20Friedel&hgS_otherUserSessionName=HSV_stress_pos&position=chr1%3A211431719-211494727
ENSG00000123684	LPGAT1	21.57	11.59	4.67	12.27	0.66	0.84	9.26	14.89	34.19	45.47	70.24	51.74	https://genome.ucsc.edu/cgi-bin/hgTracks?hgS_doOtherUser=submit&hgS_otherUserName=Caroline%20Friedel&hgS_otherUserSessionName=HSV_stress_neg&position=chr1%3A211911799-212004114
ENSG00000143493	INTS7	29.33	23.43	22.28	36.05	1.95	0	6.08	22.6	63.14	49.63	58.94	76.46	https://genome.ucsc.edu/cgi-bin/hgTracks?hgS_doOtherUser=submit&hgS_otherUserName=Caroline%20Friedel&hgS_otherUserSessionName=HSV_stress_neg&position=chr1%3A212108741-212208884
ENSG00000143476	DTL	49.71	39.2	21.12	57.9	2.94	0	3.54	8.53	13.29	12.11	25.04	27.24	https://genome.ucsc.edu/cgi-bin/hgTracks?hgS_doOtherUser=submit&hgS_otherUserName=Caroline%20Friedel&hgS_otherUserSessionName=HSV_stress_pos&position=chr1%3A212208919-212285742
ENSG00000066027	PPP2R5A	3.25	5.11	34.86	56.32	1.45	1.19	3.24	10.21	22.05	29.1	42.39	48.48	https://genome.ucsc.edu/cgi-bin/hgTracks?hgS_doOtherUser=submit&hgS_otherUserName=Caroline%20Friedel&hgS_otherUserSessionName=HSV_stress_pos&position=chr1%3A212458879-212540200
ENSG00000136643	RPS6KC1	56.68	26.78	18.23	41.83	0	0.76	22.85	45.06	58.68	74.67	88.88	92.03	https://genome.ucsc.edu/cgi-bin/hgTracks?hgS_doOtherUser=submit&hgS_otherUserName=Caroline%20Friedel&hgS_otherUserSessionName=HSV_stress_pos&position=chr1%3A213224589-213453116
ENSG00000143499	SMYD2	7.65	7.03	10.55	7.53	3.34	6.27	14	18.08	48.11	57.07	55.09	87.34	https://genome.ucsc.edu/cgi-bin/hgTracks?hgS_doOtherUser=submit&hgS_otherUserName=Caroline%20Friedel&hgS_otherUserSessionName=HSV_stress_pos&position=chr1%3A214454445-214515474
ENSG00000117724	CENPF	13.85	11.82	2.82	2.16	0	0.33	2.39	7.92	23.22	30.19	34.78	46.07	https://genome.ucsc.edu/cgi-bin/hgTracks?hgS_doOtherUser=submit&hgS_otherUserName=Caroline%20Friedel&hgS_otherUserSessionName=HSV_stress_pos&position=chr1%3A214776538-214842931
ENSG00000082482	KCNK2	40.95	24.41	12.41	26.52	0.06	1.5	6.66	15.83	20.52	28.57	43.18	52.04	https://genome.ucsc.edu/cgi-bin/hgTracks?hgS_doOtherUser=submit&hgS_otherUserName=Caroline%20Friedel&hgS_otherUserSessionName=HSV_stress_pos&position=chr1%3A215179118-215415436
ENSG00000136636	KCTD3	3.41	3.59	4.33	11.61	0	0.98	8.55	25.98	49.12	50.9	61.51	68.37	https://genome.ucsc.edu/cgi-bin/hgTracks?hgS_doOtherUser=submit&hgS_otherUserName=Caroline%20Friedel&hgS_otherUserSessionName=HSV_stress_pos&position=chr1%3A215740735-215800149
ENSG00000092978	GPATCH2	29.86	3.47	11.4	29.67	0	0	3.69	15.26	28.88	54.33	87.91	106.47	https://genome.ucsc.edu/cgi-bin/hgTracks?hgS_doOtherUser=submit&hgS_otherUserName=Caroline%20Friedel&hgS_otherUserSessionName=HSV_stress_neg&position=chr1%3A217595334-217804424
ENSG00000067533	RRP15	43.45	29.22	22.38	32.09	0	3.63	16.48	32.21	46.99	45.89	67.55	53.88	https://genome.ucsc.edu/cgi-bin/hgTracks?hgS_doOtherUser=submit&hgS_otherUserName=Caroline%20Friedel&hgS_otherUserSessionName=HSV_stress_pos&position=chr1%3A218458629-218516325
ENSG00000143353	LYPLAL1	0	0	10.27	18.9	0.95	0	15.01	31.2	27.13	14.41	83.37	84.29	https://genome.ucsc.edu/cgi-bin/hgTracks?hgS_doOtherUser=submit&hgS_otherUserName=Caroline%20Friedel&hgS_otherUserSessionName=HSV_stress_pos&position=chr1%3A219347186-219391207
ENSG00000067704	IARS2	0	0.01	0	0.7	0.61	0.53	0.28	0	1.51	0.24	4.45	6.25	https://genome.ucsc.edu/cgi-bin/hgTracks?hgS_doOtherUser=submit&hgS_otherUserName=Caroline%20Friedel&hgS_otherUserSessionName=HSV_stress_pos&position=chr1%3A220267444-220326380
ENSG00000118873	RAB3GAP2	23.57	48.06	6.93	41.02	0	0	4.32	20.57	28.32	32.97	40.39	71.02	https://genome.ucsc.edu/cgi-bin/hgTracks?hgS_doOtherUser=submit&hgS_otherUserName=Caroline%20Friedel&hgS_otherUserSessionName=HSV_stress_neg&position=chr1%3A220316635-220445796
ENSG00000143507	DUSP10	24.24	20.34	14.9	40.02	1.4	0.88	4.47	4.88	8.15	9.62	22.6	31.82	https://genome.ucsc.edu/cgi-bin/hgTracks?hgS_doOtherUser=submit&hgS_otherUserName=Caroline%20Friedel&hgS_otherUserSessionName=HSV_stress_neg&position=chr1%3A221869766-221915518
ENSG00000154305	MIA3	0	0	5.28	10.34	0	0	0	0	0	0	11.49	15.14	https://genome.ucsc.edu/cgi-bin/hgTracks?hgS_doOtherUser=submit&hgS_otherUserName=Caroline%20Friedel&hgS_otherUserSessionName=HSV_stress_pos&position=chr1%3A222791428-222846354
ENSG00000186063	AIDA	17.39	19.93	2.85	6.06	0	0.32	9.7	10.96	23.19	26.46	46.58	69.49	https://genome.ucsc.edu/cgi-bin/hgTracks?hgS_doOtherUser=submit&hgS_otherUserName=Caroline%20Friedel&hgS_otherUserSessionName=HSV_stress_neg&position=chr1%3A222836355-222886552
ENSG00000162909	CAPN2	3.23	0.43	6.84	14.1	1	1.06	1.72	1.77	5.31	7.15	21.2	34.87	https://genome.ucsc.edu/cgi-bin/hgTracks?hgS_doOtherUser=submit&hgS_otherUserName=Caroline%20Friedel&hgS_otherUserSessionName=HSV_stress_pos&position=chr1%3A223889295-223968720
ENSG00000143514	TP53BP2	22.31	30.01	18.07	51.57	1.43	0	6.83	21.47	36.05	58.91	68.35	65.66	https://genome.ucsc.edu/cgi-bin/hgTracks?hgS_doOtherUser=submit&hgS_otherUserName=Caroline%20Friedel&hgS_otherUserSessionName=HSV_stress_neg&position=chr1%3A223962601-224033674
ENSG00000162923	WDR26	17.05	11.74	4.66	13.83	0.37	1.08	4.75	25.1	50.66	59.39	75.7	86.23	https://genome.ucsc.edu/cgi-bin/hgTracks?hgS_doOtherUser=submit&hgS_otherUserName=Caroline%20Friedel&hgS_otherUserSessionName=HSV_stress_neg&position=chr1%3A224567845-224624735
ENSG00000154380	ENAH	35.08	30.26	18.95	36.84	0	0.75	9.16	21.52	26.89	37.18	56.75	70.79	https://genome.ucsc.edu/cgi-bin/hgTracks?hgS_doOtherUser=submit&hgS_otherUserName=Caroline%20Friedel&hgS_otherUserSessionName=HSV_stress_neg&position=chr1%3A225669537-225840844
ENSG00000143742	SRP9	1.92	3.04	5.36	5.79	0.33	0.83	3.81	8.47	14.1	15.42	28.6	52.7	https://genome.ucsc.edu/cgi-bin/hgTracks?hgS_doOtherUser=submit&hgS_otherUserName=Caroline%20Friedel&hgS_otherUserSessionName=HSV_stress_pos&position=chr1%3A225965531-225983168
ENSG00000163041	H3F3A	15.27	10.33	19.44	45.94	3.14	7.81	12.3	19.47	9.72	42.34	141.21	137.73	https://genome.ucsc.edu/cgi-bin/hgTracks?hgS_doOtherUser=submit&hgS_otherUserName=Caroline%20Friedel&hgS_otherUserSessionName=HSV_stress_pos&position=chr1%3A226249552-226264702
ENSG00000182827	ACBD3	9.02	7.88	6	17.49	0.28	0	2.03	4.77	11.33	18.02	20.54	28.35	https://genome.ucsc.edu/cgi-bin/hgTracks?hgS_doOtherUser=submit&hgS_otherUserName=Caroline%20Friedel&hgS_otherUserSessionName=HSV_stress_neg&position=chr1%3A226327380-226374431
ENSG00000143799	PARP1	11.72	5.73	10.57	13.15	2.8	4.36	6.8	8.6	11.99	15.44	27.88	19.82	https://genome.ucsc.edu/cgi-bin/hgTracks?hgS_doOtherUser=submit&hgS_otherUserName=Caroline%20Friedel&hgS_otherUserSessionName=HSV_stress_neg&position=chr1%3A226543392-226595780
ENSG00000143776	CDC42BPA	39.59	44.05	17.49	33.49	2.36	1.39	3.12	13.53	48.26	57.13	64.58	69.57	https://genome.ucsc.edu/cgi-bin/hgTracks?hgS_doOtherUser=submit&hgS_otherUserName=Caroline%20Friedel&hgS_otherUserSessionName=HSV_stress_neg&position=chr1%3A227172566-227506175
ENSG00000143761	ARF1	8.74	7.32	2.51	9.55	0.22	0.35	1.97	2.51	4.26	7.93	16.93	39.46	https://genome.ucsc.edu/cgi-bin/hgTracks?hgS_doOtherUser=submit&hgS_otherUserName=Caroline%20Friedel&hgS_otherUserSessionName=HSV_stress_pos&position=chr1%3A228270361-228291912
ENSG00000168118	RAB4A	36.4	13.74	26.17	19.76	5.39	5.8	21.09	35.73	67.82	46.3	92.19	85.95	https://genome.ucsc.edu/cgi-bin/hgTracks?hgS_doOtherUser=submit&hgS_otherUserName=Caroline%20Friedel&hgS_otherUserSessionName=HSV_stress_pos&position=chr1%3A229406822-229446641
ENSG00000154429	CCSAP	0	0	2.42	26.17	0	0	0	1.45	6.63	8.45	33.81	51.53	https://genome.ucsc.edu/cgi-bin/hgTracks?hgS_doOtherUser=submit&hgS_otherUserName=Caroline%20Friedel&hgS_otherUserSessionName=HSV_stress_neg&position=chr1%3A229451758-229479041
ENSG00000135801	TAF5L	21.43	20.95	2.75	38.06	1.23	1	1.21	1.02	5.81	6.92	18.01	21.26	https://genome.ucsc.edu/cgi-bin/hgTracks?hgS_doOtherUser=submit&hgS_otherUserName=Caroline%20Friedel&hgS_otherUserSessionName=HSV_stress_neg&position=chr1%3A229723858-229761794
ENSG00000135763	URB2	50.99	45.82	32.32	70.44	2.12	4.93	15.69	34.32	59.76	67.14	105.74	138.85	https://genome.ucsc.edu/cgi-bin/hgTracks?hgS_doOtherUser=submit&hgS_otherUserName=Caroline%20Friedel&hgS_otherUserSessionName=HSV_stress_pos&position=chr1%3A229761981-229800946
ENSG00000143641	GALNT2	38.88	11.19	5.79	8.76	0.27	0.88	1.72	1.02	2.5	1.93	10.75	22.12	https://genome.ucsc.edu/cgi-bin/hgTracks?hgS_doOtherUser=submit&hgS_otherUserName=Caroline%20Friedel&hgS_otherUserSessionName=HSV_stress_pos&position=chr1%3A230193536-230422870
ENSG00000135775	COG2	0	0	18.62	45.66	5.78	4.61	2.07	0	0.55	2.09	0	34.74	https://genome.ucsc.edu/cgi-bin/hgTracks?hgS_doOtherUser=submit&hgS_otherUserName=Caroline%20Friedel&hgS_otherUserSessionName=HSV_stress_pos&position=chr1%3A230778235-230834728
ENSG00000119280	C1orf198	10.95	12.49	0	15.97	1.73	1.63	1.17	0.23	0	0	0	7.05	https://genome.ucsc.edu/cgi-bin/hgTracks?hgS_doOtherUser=submit&hgS_otherUserName=Caroline%20Friedel&hgS_otherUserSessionName=HSV_stress_neg&position=chr1%3A230967865-231005335
ENSG00000116906	GNPAT	0	0	2.69	0	0	0	0	0.69	2	0	0.11	0	https://genome.ucsc.edu/cgi-bin/hgTracks?hgS_doOtherUser=submit&hgS_otherUserName=Caroline%20Friedel&hgS_otherUserSessionName=HSV_stress_pos&position=chr1%3A231376953-231418719
ENSG00000010072	SPRTN	47.89	43.28	6.52	15.49	9.26	5.97	23.51	36.74	49.12	60.75	93.26	76.16	https://genome.ucsc.edu/cgi-bin/hgTracks?hgS_doOtherUser=submit&hgS_otherUserName=Caroline%20Friedel&hgS_otherUserSessionName=HSV_stress_pos&position=chr1%3A231472850-231495769
ENSG00000135766	EGLN1	10.94	15.22	30.87	83.82	0	2.85	16.34	27.62	32.79	25.53	36.69	54.26	https://genome.ucsc.edu/cgi-bin/hgTracks?hgS_doOtherUser=submit&hgS_otherUserName=Caroline%20Friedel&hgS_otherUserSessionName=HSV_stress_neg&position=chr1%3A231494497-231560790
ENSG00000135749	PCNXL2	33.55	37.26	5.54	8.09	0.31	0	0	0	0	0	0	6.24	https://genome.ucsc.edu/cgi-bin/hgTracks?hgS_doOtherUser=submit&hgS_otherUserName=Caroline%20Friedel&hgS_otherUserSessionName=HSV_stress_neg&position=chr1%3A233114181-233431459
ENSG00000152904	GGPS1	16.77	16.58	3.88	8.32	1.33	0.61	8.69	14.08	16.55	23.34	29.18	33.67	https://genome.ucsc.edu/cgi-bin/hgTracks?hgS_doOtherUser=submit&hgS_otherUserName=Caroline%20Friedel&hgS_otherUserSessionName=HSV_stress_pos&position=chr1%3A235490665-235512847
ENSG00000143669	LYST	39.74	22.18	4.22	15.53	0	0.16	1.55	5.02	34.72	36.58	53.82	68.41	https://genome.ucsc.edu/cgi-bin/hgTracks?hgS_doOtherUser=submit&hgS_otherUserName=Caroline%20Friedel&hgS_otherUserSessionName=HSV_stress_neg&position=chr1%3A235819341-236046940
ENSG00000077585	GPR137B	19.5	1.81	5.59	2.78	0	0	3.06	7.14	5.05	9.78	11.19	26.65	https://genome.ucsc.edu/cgi-bin/hgTracks?hgS_doOtherUser=submit&hgS_otherUserName=Caroline%20Friedel&hgS_otherUserSessionName=HSV_stress_pos&position=chr1%3A236305832-236390165
ENSG00000116977	LGALS8	5.11	3.81	2.63	21.95	1.05	0	1.91	4.25	5.04	9.51	14.14	26.77	https://genome.ucsc.edu/cgi-bin/hgTracks?hgS_doOtherUser=submit&hgS_otherUserName=Caroline%20Friedel&hgS_otherUserSessionName=HSV_stress_pos&position=chr1%3A236681300-236721281
ENSG00000116984	MTR	30.44	6.56	13.29	18.12	0	0.27	3.87	8.39	15.33	18.46	22.23	41.42	https://genome.ucsc.edu/cgi-bin/hgTracks?hgS_doOtherUser=submit&hgS_otherUserName=Caroline%20Friedel&hgS_otherUserSessionName=HSV_stress_pos&position=chr1%3A236958610-237072281
ENSG00000155816	FMN2	24.8	5.68	12.24	17.82	0	1.46	8.45	20.18	32.16	46.37	91.44	99.5	https://genome.ucsc.edu/cgi-bin/hgTracks?hgS_doOtherUser=submit&hgS_otherUserName=Caroline%20Friedel&hgS_otherUserSessionName=HSV_stress_pos&position=chr1%3A240177648-240643489
ENSG00000180875	GREM2	22.88	5	0	6.36	0.84	0	0	0.07	0	0	0	30.45	https://genome.ucsc.edu/cgi-bin/hgTracks?hgS_doOtherUser=submit&hgS_otherUserName=Caroline%20Friedel&hgS_otherUserSessionName=HSV_stress_neg&position=chr1%3A240647873-240775449
ENSG00000091483	FH	17.06	11.64	17.61	34.1	0.45	0.45	2.08	4.8	11.05	23.19	31.11	38.4	https://genome.ucsc.edu/cgi-bin/hgTracks?hgS_doOtherUser=submit&hgS_otherUserName=Caroline%20Friedel&hgS_otherUserSessionName=HSV_stress_neg&position=chr1%3A241655903-241683061
ENSG00000054277	OPN3	1.08	0	0	4.66	0	0	0	0	3.1	7.07	38.53	40.88	https://genome.ucsc.edu/cgi-bin/hgTracks?hgS_doOtherUser=submit&hgS_otherUserName=Caroline%20Friedel&hgS_otherUserSessionName=HSV_stress_neg&position=chr1%3A241748404-241840678
ENSG00000174371	EXO1	17.85	14.12	14.41	27.49	0.19	1.47	6.1	8.78	10.83	9.19	12.21	12.95	https://genome.ucsc.edu/cgi-bin/hgTracks?hgS_doOtherUser=submit&hgS_otherUserName=Caroline%20Friedel&hgS_otherUserSessionName=HSV_stress_pos&position=chr1%3A242011269-242063450
ENSG00000143702	CEP170	8.59	7.23	1.37	0	0.08	0.97	0.62	5.28	11.77	11.62	20.98	29.78	https://genome.ucsc.edu/cgi-bin/hgTracks?hgS_doOtherUser=submit&hgS_otherUserName=Caroline%20Friedel&hgS_otherUserSessionName=HSV_stress_neg&position=chr1%3A243282730-243418650
ENSG00000054282	SDCCAG8	4.66	0	0	0	0	0	0	0	0	0	1.31	10.63	https://genome.ucsc.edu/cgi-bin/hgTracks?hgS_doOtherUser=submit&hgS_otherUserName=Caroline%20Friedel&hgS_otherUserSessionName=HSV_stress_pos&position=chr1%3A243419320-243668394
ENSG00000117020	AKT3	24.13	30.26	4.77	17.3	0.62	0.27	2.97	22.37	44.16	53.2	81.45	95.25	https://genome.ucsc.edu/cgi-bin/hgTracks?hgS_doOtherUser=submit&hgS_otherUserName=Caroline%20Friedel&hgS_otherUserSessionName=HSV_stress_neg&position=chr1%3A243646535-244014381
ENSG00000121644	DESI2	4.18	3.12	0	1.05	1.63	0.95	1.29	1.05	1.78	2.32	11.63	26.98	https://genome.ucsc.edu/cgi-bin/hgTracks?hgS_doOtherUser=submit&hgS_otherUserName=Caroline%20Friedel&hgS_otherUserSessionName=HSV_stress_pos&position=chr1%3A244816237-244877335
ENSG00000203667	COX20	0	0	0	0	0	0	0.69	1.92	4.22	3.93	14.83	13.23	https://genome.ucsc.edu/cgi-bin/hgTracks?hgS_doOtherUser=submit&hgS_otherUserName=Caroline%20Friedel&hgS_otherUserSessionName=HSV_stress_pos&position=chr1%3A244998624-245013359
ENSG00000162849	KIF26B	37.94	32.42	3.11	8.03	0.18	0.81	2.25	7.4	23.22	24.96	36.98	43.48	https://genome.ucsc.edu/cgi-bin/hgTracks?hgS_doOtherUser=submit&hgS_otherUserName=Caroline%20Friedel&hgS_otherUserSessionName=HSV_stress_pos&position=chr1%3A245318287-245877733
ENSG00000162851	TFB2M	13.44	10.59	14.45	44.39	0.24	0.51	4.14	10.68	17.01	18.92	30.09	48.15	https://genome.ucsc.edu/cgi-bin/hgTracks?hgS_doOtherUser=submit&hgS_otherUserName=Caroline%20Friedel&hgS_otherUserSessionName=HSV_stress_neg&position=chr1%3A246698862-246729626
ENSG00000162852	CNST	51.49	48.07	8.35	30.55	1.82	2.15	17.59	26.37	38.88	41.47	61.32	75.33	https://genome.ucsc.edu/cgi-bin/hgTracks?hgS_doOtherUser=submit&hgS_otherUserName=Caroline%20Friedel&hgS_otherUserSessionName=HSV_stress_pos&position=chr1%3A246729746-246836886
ENSG00000162714	ZNF496	79.34	44.56	25.18	50.28	0	0	0	0	2.16	0	0	3.54	https://genome.ucsc.edu/cgi-bin/hgTracks?hgS_doOtherUser=submit&hgS_otherUserName=Caroline%20Friedel&hgS_otherUserSessionName=HSV_stress_neg&position=chr1%3A247455714-247495148
ENSG00000171161	ZNF672	109.75	94.08	60.56	105.87	7.59	5.04	14.29	13.98	34.83	54.41	114.64	151.44	https://genome.ucsc.edu/cgi-bin/hgTracks?hgS_doOtherUser=submit&hgS_otherUserName=Caroline%20Friedel&hgS_otherUserSessionName=HSV_stress_pos&position=chr1%3A249132409-249148716
ENSG00000171163	ZNF692	5.16	8.34	14.44	19.81	0.18	2.88	2.22	11.84	8.26	10.68	23.13	44.76	https://genome.ucsc.edu/cgi-bin/hgTracks?hgS_doOtherUser=submit&hgS_otherUserName=Caroline%20Friedel&hgS_otherUserSessionName=HSV_stress_neg&position=chr1%3A249139205-249153343
ENSG00000035115	SH3YL1	3.29	3.53	1.74	7.29	0	0	0	7.12	7.04	28.52	53.93	130.07	https://genome.ucsc.edu/cgi-bin/hgTracks?hgS_doOtherUser=submit&hgS_otherUserName=Caroline%20Friedel&hgS_otherUserSessionName=HSV_stress_neg&position=chr2%3A212730-266398
ENSG00000143727	ACP1	27.18	19.38	15.8	13.83	4.53	2.85	12.15	17.06	34.27	39.31	56.61	56.43	https://genome.ucsc.edu/cgi-bin/hgTracks?hgS_doOtherUser=submit&hgS_otherUserName=Caroline%20Friedel&hgS_otherUserSessionName=HSV_stress_pos&position=chr2%3A264140-283283
ENSG00000130508	PXDN	9.79	6.35	0.94	1.91	0.2	0.62	0.69	1.32	5.6	7.4	16.56	25.86	https://genome.ucsc.edu/cgi-bin/hgTracks?hgS_doOtherUser=submit&hgS_otherUserName=Caroline%20Friedel&hgS_otherUserSessionName=HSV_stress_neg&position=chr2%3A1630659-1748624
ENSG00000171853	TRAPPC12	3.57	0	5.51	15.6	2.57	4.7	1.49	0	0	0	0	0	https://genome.ucsc.edu/cgi-bin/hgTracks?hgS_doOtherUser=submit&hgS_otherUserName=Caroline%20Friedel&hgS_otherUserSessionName=HSV_stress_pos&position=chr2%3A3383446-3493865
ENSG00000171863	RPS7	28.21	21.6	17.9	41.68	1.55	0.89	5.13	10.62	11.25	13.92	28.67	49.15	https://genome.ucsc.edu/cgi-bin/hgTracks?hgS_doOtherUser=submit&hgS_otherUserName=Caroline%20Friedel&hgS_otherUserSessionName=HSV_stress_pos&position=chr2%3A3622795-3633509
ENSG00000115738	ID2	1.6	1.48	0.57	6.21	0.12	0.1	0.83	0.74	0.87	1.26	3.61	16.48	https://genome.ucsc.edu/cgi-bin/hgTracks?hgS_doOtherUser=submit&hgS_otherUserName=Caroline%20Friedel&hgS_otherUserSessionName=HSV_stress_pos&position=chr2%3A8818975-8829583
ENSG00000143797	MBOAT2	44.5	23.35	1.74	22.27	5.28	1.21	20.36	29.14	43.23	33.3	57.47	83.16	https://genome.ucsc.edu/cgi-bin/hgTracks?hgS_doOtherUser=submit&hgS_otherUserName=Caroline%20Friedel&hgS_otherUserSessionName=HSV_stress_neg&position=chr2%3A8987820-9143942
ENSG00000151693	ASAP2	21.56	9.92	2.14	8	0	1.07	0.91	2.68	2.4	1.68	7.38	10.26	https://genome.ucsc.edu/cgi-bin/hgTracks?hgS_doOtherUser=submit&hgS_otherUserName=Caroline%20Friedel&hgS_otherUserSessionName=HSV_stress_pos&position=chr2%3A9346894-9550812
ENSG00000134308	YWHAQ	5.22	7.25	2.59	3.9	0.51	0.89	2.24	7.41	18.23	23.46	39.24	39.97	https://genome.ucsc.edu/cgi-bin/hgTracks?hgS_doOtherUser=submit&hgS_otherUserName=Caroline%20Friedel&hgS_otherUserSessionName=HSV_stress_neg&position=chr2%3A9719101-9771143
ENSG00000115756	HPCAL1	17.98	2.46	0	6.3	0	0	3.04	0	2.95	6.95	27.67	37.96	https://genome.ucsc.edu/cgi-bin/hgTracks?hgS_doOtherUser=submit&hgS_otherUserName=Caroline%20Friedel&hgS_otherUserSessionName=HSV_stress_pos&position=chr2%3A10443015-10572743
ENSG00000115758	ODC1	0.18	2.32	2.71	6.83	0.54	0.57	2.88	6.13	12.98	14.84	20.31	28.37	https://genome.ucsc.edu/cgi-bin/hgTracks?hgS_doOtherUser=submit&hgS_otherUserName=Caroline%20Friedel&hgS_otherUserSessionName=HSV_stress_neg&position=chr2%3A10575094-10588630
ENSG00000115761	NOL10	24.62	6.98	11.28	17.88	1.86	0	0.43	7.93	15.62	34.96	32.07	35.58	https://genome.ucsc.edu/cgi-bin/hgTracks?hgS_doOtherUser=submit&hgS_otherUserName=Caroline%20Friedel&hgS_otherUserSessionName=HSV_stress_neg&position=chr2%3A10705892-10830101
ENSG00000143870	PDIA6	1.95	0	1.11	11.48	0.35	0.72	1.92	1.47	1.43	0.88	2.02	2.66	https://genome.ucsc.edu/cgi-bin/hgTracks?hgS_doOtherUser=submit&hgS_otherUserName=Caroline%20Friedel&hgS_otherUserSessionName=HSV_stress_neg&position=chr2%3A10918517-10978103
ENSG00000162976	PQLC3	2.38	0	1.72	0	0	0	1.12	0	2.27	4.04	3.03	16.49	https://genome.ucsc.edu/cgi-bin/hgTracks?hgS_doOtherUser=submit&hgS_otherUserName=Caroline%20Friedel&hgS_otherUserSessionName=HSV_stress_pos&position=chr2%3A11295324-11324000
ENSG00000169016	E2F6	31.18	25.19	11.28	81.69	5.35	1.74	19.46	31.77	58.15	72.47	100.31	102.29	https://genome.ucsc.edu/cgi-bin/hgTracks?hgS_doOtherUser=submit&hgS_otherUserName=Caroline%20Friedel&hgS_otherUserSessionName=HSV_stress_neg&position=chr2%3A11579501-11606297
ENSG00000134324	LPIN1	19.57	8.33	2.24	5.02	0.09	0.16	3.13	1.64	13.49	16.35	34.42	64.06	https://genome.ucsc.edu/cgi-bin/hgTracks?hgS_doOtherUser=submit&hgS_otherUserName=Caroline%20Friedel&hgS_otherUserSessionName=HSV_stress_pos&position=chr2%3A11817721-11972535
ENSG00000151779	NBAS	7.35	3.55	0.61	4.74	1.88	0	2.79	0	0	0	0	0	https://genome.ucsc.edu/cgi-bin/hgTracks?hgS_doOtherUser=submit&hgS_otherUserName=Caroline%20Friedel&hgS_otherUserSessionName=HSV_stress_neg&position=chr2%3A15302032-15701454
ENSG00000079785	DDX1	2.76	0	7.22	7.81	0.15	0.82	0	0.97	1.39	0.12	3.26	9.92	https://genome.ucsc.edu/cgi-bin/hgTracks?hgS_doOtherUser=submit&hgS_otherUserName=Caroline%20Friedel&hgS_otherUserSessionName=HSV_stress_pos&position=chr2%3A15731302-15776235
ENSG00000163029	SMC6	24.2	3.3	12.59	6.93	0.13	2.56	13.49	29.57	59.52	76.55	103.66	94.71	https://genome.ucsc.edu/cgi-bin/hgTracks?hgS_doOtherUser=submit&hgS_otherUserName=Caroline%20Friedel&hgS_otherUserSessionName=HSV_stress_neg&position=chr2%3A17840079-17981509
ENSG00000178295	GEN1	36.71	39.02	19.13	29.77	1.63	0.85	3.75	16.1	38.59	62	70.4	82.29	https://genome.ucsc.edu/cgi-bin/hgTracks?hgS_doOtherUser=submit&hgS_otherUserName=Caroline%20Friedel&hgS_otherUserSessionName=HSV_stress_pos&position=chr2%3A17935125-17971632
ENSG00000068697	LAPTM4A	1.96	1.45	1.14	7.26	0.25	0.63	0.77	0	0	0	1.96	8.8	https://genome.ucsc.edu/cgi-bin/hgTracks?hgS_doOtherUser=submit&hgS_otherUserName=Caroline%20Friedel&hgS_otherUserSessionName=HSV_stress_neg&position=chr2%3A20227411-20251789
ENSG00000118961	C2orf43	63.43	37.21	35.81	48.42	5	12.11	25.85	44.47	60.92	110.87	140.06	123.32	https://genome.ucsc.edu/cgi-bin/hgTracks?hgS_doOtherUser=submit&hgS_otherUserName=Caroline%20Friedel&hgS_otherUserSessionName=HSV_stress_neg&position=chr2%3A20878788-21022882
ENSG00000119771	KLHL29	6.91	12.09	0	1.54	0	0	1.22	1.34	1.01	2.23	12.31	5.84	https://genome.ucsc.edu/cgi-bin/hgTracks?hgS_doOtherUser=submit&hgS_otherUserName=Caroline%20Friedel&hgS_otherUserSessionName=HSV_stress_pos&position=chr2%3A23608088-23936481
ENSG00000119778	ATAD2B	35.82	36.28	7.51	29.79	6.75	4.16	15.62	27.89	38.51	29.33	47.89	48.91	https://genome.ucsc.edu/cgi-bin/hgTracks?hgS_doOtherUser=submit&hgS_otherUserName=Caroline%20Friedel&hgS_otherUserSessionName=HSV_stress_neg&position=chr2%3A23966534-24149984
ENSG00000173960	UBXN2A	27.27	10.55	24.91	40.87	0.57	1.46	17.11	43.21	79.65	56.01	76.54	103.74	https://genome.ucsc.edu/cgi-bin/hgTracks?hgS_doOtherUser=submit&hgS_otherUserName=Caroline%20Friedel&hgS_otherUserSessionName=HSV_stress_pos&position=chr2%3A24150155-24232779
ENSG00000084676	NCOA1	19.87	6.73	4.1	10.42	1.95	1.19	4.61	12.69	40.1	46.45	61.36	66.77	https://genome.ucsc.edu/cgi-bin/hgTracks?hgS_doOtherUser=submit&hgS_otherUserName=Caroline%20Friedel&hgS_otherUserSessionName=HSV_stress_pos&position=chr2%3A24714783-24998571
ENSG00000115137	DNAJC27	0	3.65	0	8.23	0	0	0	0.04	1.1	0	5.89	4.74	https://genome.ucsc.edu/cgi-bin/hgTracks?hgS_doOtherUser=submit&hgS_otherUserName=Caroline%20Friedel&hgS_otherUserSessionName=HSV_stress_neg&position=chr2%3A25161505-25194963
ENSG00000143970	ASXL2	40.09	39.85	19.91	38.12	0.8	1.76	7.39	22.84	40.03	59.67	66.34	67.72	https://genome.ucsc.edu/cgi-bin/hgTracks?hgS_doOtherUser=submit&hgS_otherUserName=Caroline%20Friedel&hgS_otherUserSessionName=HSV_stress_neg&position=chr2%3A25951622-26101385
ENSG00000084731	KIF3C	7.97	8.7	10.6	11.96	0.29	0.96	0.67	4.92	12.2	11.85	18.1	19.84	https://genome.ucsc.edu/cgi-bin/hgTracks?hgS_doOtherUser=submit&hgS_otherUserName=Caroline%20Friedel&hgS_otherUserSessionName=HSV_stress_neg&position=chr2%3A26144471-26205618
ENSG00000084733	RAB10	10.39	10.25	5.47	6.52	1.21	1.09	2.18	2.92	6.04	7.73	19.67	16.74	https://genome.ucsc.edu/cgi-bin/hgTracks?hgS_doOtherUser=submit&hgS_otherUserName=Caroline%20Friedel&hgS_otherUserSessionName=HSV_stress_pos&position=chr2%3A26256976-26365323
ENSG00000084754	HADHA	1.3	0.27	4.36	3.71	0	0.75	0	0	0.75	3.05	8.59	20.16	https://genome.ucsc.edu/cgi-bin/hgTracks?hgS_doOtherUser=submit&hgS_otherUserName=Caroline%20Friedel&hgS_otherUserSessionName=HSV_stress_neg&position=chr2%3A26408504-26467594
ENSG00000138029	HADHB	3.34	11.4	9.31	12.86	0	1.9	2.88	7.72	28.6	33.34	63.57	67.98	https://genome.ucsc.edu/cgi-bin/hgTracks?hgS_doOtherUser=submit&hgS_otherUserName=Caroline%20Friedel&hgS_otherUserSessionName=HSV_stress_pos&position=chr2%3A26466038-26518336
ENSG00000228474	OST4	0	0	0	0	2.06	1.51	0	0	0	0	0	13.09	https://genome.ucsc.edu/cgi-bin/hgTracks?hgS_doOtherUser=submit&hgS_otherUserName=Caroline%20Friedel&hgS_otherUserSessionName=HSV_stress_neg&position=chr2%3A27288340-27294641
ENSG00000138074	SLC5A6	24.6	10.48	5.22	10.42	0.84	0	0.99	11.78	13.7	37.55	42.32	54.39	https://genome.ucsc.edu/cgi-bin/hgTracks?hgS_doOtherUser=submit&hgS_otherUserName=Caroline%20Friedel&hgS_otherUserSessionName=HSV_stress_neg&position=chr2%3A27417455-27435826
ENSG00000119760	SUPT7L	9.08	15.12	0	3.03	2.21	3.91	3.5	13.26	20.07	18.66	41.74	55.78	https://genome.ucsc.edu/cgi-bin/hgTracks?hgS_doOtherUser=submit&hgS_otherUserName=Caroline%20Friedel&hgS_otherUserSessionName=HSV_stress_neg&position=chr2%3A27868679-27886676
ENSG00000075426	FOSL2	53.41	60.7	15.22	32.75	0.13	1.77	6.57	11.58	19.92	23.22	42.02	59.75	https://genome.ucsc.edu/cgi-bin/hgTracks?hgS_doOtherUser=submit&hgS_otherUserName=Caroline%20Friedel&hgS_otherUserSessionName=HSV_stress_pos&position=chr2%3A28615315-28645179
ENSG00000115295	CLIP4	53.05	58.62	1.67	17.47	1.08	3.98	24.08	64.83	89.41	105.74	112.7	106.67	https://genome.ucsc.edu/cgi-bin/hgTracks?hgS_doOtherUser=submit&hgS_otherUserName=Caroline%20Friedel&hgS_otherUserSessionName=HSV_stress_pos&position=chr2%3A29320571-29417509
ENSG00000119801	YPEL5	22.17	16.4	0	5.57	1.39	0.58	3.67	6.78	19.76	17.79	34.34	56.34	https://genome.ucsc.edu/cgi-bin/hgTracks?hgS_doOtherUser=submit&hgS_otherUserName=Caroline%20Friedel&hgS_otherUserSessionName=HSV_stress_pos&position=chr2%3A30369807-30388399
ENSG00000172954	LCLAT1	23.77	1.33	4.21	7.18	0.11	0	0	4.81	15.96	32.74	25.75	40.86	https://genome.ucsc.edu/cgi-bin/hgTracks?hgS_doOtherUser=submit&hgS_otherUserName=Caroline%20Friedel&hgS_otherUserSessionName=HSV_stress_pos&position=chr2%3A30670092-30872091
ENSG00000013016	EHD3	35.14	25.4	18.28	15.36	2.63	1.69	2.29	5.7	8.76	8.9	16.42	42.55	https://genome.ucsc.edu/cgi-bin/hgTracks?hgS_doOtherUser=submit&hgS_otherUserName=Caroline%20Friedel&hgS_otherUserSessionName=HSV_stress_pos&position=chr2%3A31456880-31497313
ENSG00000021574	SPAST	1.9	0.39	19.82	25.19	0.14	0.87	1.48	4.33	14.56	29.93	26.57	51.67	https://genome.ucsc.edu/cgi-bin/hgTracks?hgS_doOtherUser=submit&hgS_otherUserName=Caroline%20Friedel&hgS_otherUserSessionName=HSV_stress_pos&position=chr2%3A32288680-32387706
ENSG00000049323	LTBP1	6.03	2.39	0.63	2.15	0.42	0.25	0.86	1.67	3.63	4.8	12.12	21.45	https://genome.ucsc.edu/cgi-bin/hgTracks?hgS_doOtherUser=submit&hgS_otherUserName=Caroline%20Friedel&hgS_otherUserSessionName=HSV_stress_pos&position=chr2%3A33172039-33629576
ENSG00000119812	FAM98A	29.62	20.95	4.73	23.57	1.02	0.47	3.84	4.28	4.66	6.48	12.23	10.79	https://genome.ucsc.edu/cgi-bin/hgTracks?hgS_doOtherUser=submit&hgS_otherUserName=Caroline%20Friedel&hgS_otherUserSessionName=HSV_stress_neg&position=chr2%3A33803725-33824449
ENSG00000150938	CRIM1	26.66	24.47	0.45	2.55	0.15	0.75	7.55	18.88	34.94	46	78.12	104.75	https://genome.ucsc.edu/cgi-bin/hgTracks?hgS_doOtherUser=submit&hgS_otherUserName=Caroline%20Friedel&hgS_otherUserSessionName=HSV_stress_pos&position=chr2%3A36583069-36783278
ENSG00000152133	GPATCH11	1.89	2.37	9.46	14.72	0	1.99	5.04	9.64	5.97	16.36	19.84	30.45	https://genome.ucsc.edu/cgi-bin/hgTracks?hgS_doOtherUser=submit&hgS_otherUserName=Caroline%20Friedel&hgS_otherUserSessionName=HSV_stress_pos&position=chr2%3A37311594-37331387
ENSG00000218739	CEBPZ-AS1	4.55	1.89	0	0.39	0	0.02	3.34	3.71	9.72	7.69	24.76	58.15	https://genome.ucsc.edu/cgi-bin/hgTracks?hgS_doOtherUser=submit&hgS_otherUserName=Caroline%20Friedel&hgS_otherUserSessionName=HSV_stress_pos&position=chr2%3A37423631-37448336
ENSG00000003509	NDUFAF7	35.8	12.73	17.96	38.52	1.68	5.14	8.82	22.82	25.01	36.42	58.27	66.6	https://genome.ucsc.edu/cgi-bin/hgTracks?hgS_doOtherUser=submit&hgS_otherUserName=Caroline%20Friedel&hgS_otherUserSessionName=HSV_stress_pos&position=chr2%3A37458774-37485546
ENSG00000115825	PRKD3	12.44	13.13	4.56	14.77	1.31	1.82	5.56	23.5	40.9	49.81	60.46	79.22	https://genome.ucsc.edu/cgi-bin/hgTracks?hgS_doOtherUser=submit&hgS_otherUserName=Caroline%20Friedel&hgS_otherUserSessionName=HSV_stress_neg&position=chr2%3A37472645-37551951
ENSG00000163171	CDC42EP3	66.66	59.62	7.18	43.81	2.4	2.41	9.67	39.62	82.3	116.34	165.86	174.86	https://genome.ucsc.edu/cgi-bin/hgTracks?hgS_doOtherUser=submit&hgS_otherUserName=Caroline%20Friedel&hgS_otherUserSessionName=HSV_stress_neg&position=chr2%3A37864032-37965611
ENSG00000115875	SRSF7	17.83	14.86	18.76	32.53	0.93	1.09	7.14	10.9	16.23	24.3	38.44	53.56	https://genome.ucsc.edu/cgi-bin/hgTracks?hgS_doOtherUser=submit&hgS_otherUserName=Caroline%20Friedel&hgS_otherUserSessionName=HSV_stress_neg&position=chr2%3A38965741-38978636
ENSG00000163214	DHX57	0.21	0.58	4.99	10.22	0.25	0	0	2.77	17.24	21.54	24.27	35.79	https://genome.ucsc.edu/cgi-bin/hgTracks?hgS_doOtherUser=submit&hgS_otherUserName=Caroline%20Friedel&hgS_otherUserSessionName=HSV_stress_neg&position=chr2%3A39019871-39103075
ENSG00000011566	MAP4K3	58.68	38.25	19.99	44.43	0.94	1.7	13.9	45.5	61.62	58.75	80.17	91.97	https://genome.ucsc.edu/cgi-bin/hgTracks?hgS_doOtherUser=submit&hgS_otherUserName=Caroline%20Friedel&hgS_otherUserSessionName=HSV_stress_neg&position=chr2%3A39471407-39664453
ENSG00000138050	THUMPD2	89.62	142.57	98.07	134.74	1.77	3.01	5.8	22.68	42	73.72	64.42	162.12	https://genome.ucsc.edu/cgi-bin/hgTracks?hgS_doOtherUser=submit&hgS_otherUserName=Caroline%20Friedel&hgS_otherUserSessionName=HSV_stress_neg&position=chr2%3A39958200-40006407
ENSG00000183023	SLC8A1	53.52	39.31	6.44	8.97	0.1	0	5.01	25.78	54.2	68.26	102.93	114.08	https://genome.ucsc.edu/cgi-bin/hgTracks?hgS_doOtherUser=submit&hgS_otherUserName=Caroline%20Friedel&hgS_otherUserSessionName=HSV_stress_neg&position=chr2%3A40319410-40838193
ENSG00000143924	EML4	52.17	38.38	20.98	45.03	0	1.53	4.88	20.43	39.63	41.55	53.45	52.59	https://genome.ucsc.edu/cgi-bin/hgTracks?hgS_doOtherUser=submit&hgS_otherUserName=Caroline%20Friedel&hgS_otherUserSessionName=HSV_stress_pos&position=chr2%3A42396490-42564688
ENSG00000115944	COX7A2L	32.47	7.38	5.16	39.33	3.3	0	6.9	17.48	13.25	13.36	55.65	77.68	https://genome.ucsc.edu/cgi-bin/hgTracks?hgS_doOtherUser=submit&hgS_otherUserName=Caroline%20Friedel&hgS_otherUserSessionName=HSV_stress_neg&position=chr2%3A42555686-42652228
ENSG00000057935	MTA3	84.89	76.46	16.22	65.59	1.83	0	12.11	14	40.92	51.45	61.8	100.26	https://genome.ucsc.edu/cgi-bin/hgTracks?hgS_doOtherUser=submit&hgS_otherUserName=Caroline%20Friedel&hgS_otherUserSessionName=HSV_stress_pos&position=chr2%3A42721709-42989087
ENSG00000115970	THADA	8.74	13.76	0.34	0.5	1.1	0.68	4.15	0.38	38.73	90.91	114.25	87.36	https://genome.ucsc.edu/cgi-bin/hgTracks?hgS_doOtherUser=submit&hgS_otherUserName=Caroline%20Friedel&hgS_otherUserSessionName=HSV_stress_neg&position=chr2%3A43388800-43823185
ENSG00000138095	LRPPRC	7.7	10.39	10.49	21.77	1.3	0.99	1.66	2.01	12.19	21.51	50.72	68.03	https://genome.ucsc.edu/cgi-bin/hgTracks?hgS_doOtherUser=submit&hgS_otherUserName=Caroline%20Friedel&hgS_otherUserSessionName=HSV_stress_neg&position=chr2%3A44108647-44223144
ENSG00000138032	PPM1B	30.96	28.22	0.17	6.02	1.08	1.71	7.01	32.67	62.41	107.34	139.8	117.4	https://genome.ucsc.edu/cgi-bin/hgTracks?hgS_doOtherUser=submit&hgS_otherUserName=Caroline%20Friedel&hgS_otherUserSessionName=HSV_stress_pos&position=chr2%3A44395108-44476523
ENSG00000138078	PREPL	6.01	1.19	4.04	30.14	7.36	6.09	18.71	49.92	84.54	84.43	100.73	91.51	https://genome.ucsc.edu/cgi-bin/hgTracks?hgS_doOtherUser=submit&hgS_otherUserName=Caroline%20Friedel&hgS_otherUserSessionName=HSV_stress_neg&position=chr2%3A44538420-44589001
ENSG00000068784	SRBD1	59.6	69.75	24.67	47.56	3.85	7.23	15.13	44.11	73.52	100.17	92.7	76.76	https://genome.ucsc.edu/cgi-bin/hgTracks?hgS_doOtherUser=submit&hgS_otherUserName=Caroline%20Friedel&hgS_otherUserSessionName=HSV_stress_neg&position=chr2%3A45610819-45839304
ENSG00000171132	PRKCE	29.17	44.44	1.38	4.3	2.36	1.22	3.12	12.58	26.7	52.61	70.15	64.25	https://genome.ucsc.edu/cgi-bin/hgTracks?hgS_doOtherUser=submit&hgS_otherUserName=Caroline%20Friedel&hgS_otherUserSessionName=HSV_stress_pos&position=chr2%3A45878484-46420129
ENSG00000116016	EPAS1	8.51	9.42	1.47	3.34	0.5	1.21	2.1	5.74	5.64	3.96	5.04	2.54	https://genome.ucsc.edu/cgi-bin/hgTracks?hgS_doOtherUser=submit&hgS_otherUserName=Caroline%20Friedel&hgS_otherUserSessionName=HSV_stress_pos&position=chr2%3A46520806-46618836
ENSG00000119729	RHOQ	19.16	24.07	9.35	18.89	1.05	2.67	3.91	9.25	11.64	14.92	22.09	25.75	https://genome.ucsc.edu/cgi-bin/hgTracks?hgS_doOtherUser=submit&hgS_otherUserName=Caroline%20Friedel&hgS_otherUserSessionName=HSV_stress_pos&position=chr2%3A46768945-46815260
ENSG00000260977	RP11-333I13.1	10.6	8.26	0	0	0	0	0	0	0	0	0	0	https://genome.ucsc.edu/cgi-bin/hgTracks?hgS_doOtherUser=submit&hgS_otherUserName=Caroline%20Friedel&hgS_otherUserSessionName=HSV_stress_pos&position=chr2%3A47004922-47012384
ENSG00000180398	MCFD2	1.65	0.86	2.58	7.63	0.43	1.07	1.39	0.88	2.03	3.14	7.68	18.05	https://genome.ucsc.edu/cgi-bin/hgTracks?hgS_doOtherUser=submit&hgS_otherUserName=Caroline%20Friedel&hgS_otherUserSessionName=HSV_stress_neg&position=chr2%3A47124009-47168994
ENSG00000095002	MSH2	5.05	20.39	0.05	0.93	0	0	0.66	1.15	0	1.11	16.08	46.5	https://genome.ucsc.edu/cgi-bin/hgTracks?hgS_doOtherUser=submit&hgS_otherUserName=Caroline%20Friedel&hgS_otherUserSessionName=HSV_stress_pos&position=chr2%3A47630108-47794450
ENSG00000116062	MSH6	1.02	0.68	6.45	36.05	0	0	2.43	8.79	26.72	31.84	61.53	75.02	https://genome.ucsc.edu/cgi-bin/hgTracks?hgS_doOtherUser=submit&hgS_otherUserName=Caroline%20Friedel&hgS_otherUserSessionName=HSV_stress_pos&position=chr2%3A47922669-48042240
ENSG00000138081	FBXO11	11.72	9.63	7.11	15.51	0	0.4	2.99	11.26	30.16	44.47	58.81	63.66	https://genome.ucsc.edu/cgi-bin/hgTracks?hgS_doOtherUser=submit&hgS_otherUserName=Caroline%20Friedel&hgS_otherUserSessionName=HSV_stress_neg&position=chr2%3A48011455-48132932
ENSG00000170802	FOXN2	13.93	8.39	0	2.19	0.75	0.54	1.53	3.47	11.34	17.89	42.29	51.54	https://genome.ucsc.edu/cgi-bin/hgTracks?hgS_doOtherUser=submit&hgS_otherUserName=Caroline%20Friedel&hgS_otherUserSessionName=HSV_stress_pos&position=chr2%3A48541776-48611433
ENSG00000068912	ERLEC1	0	0	16.12	19.26	0.75	0.91	0.81	1.71	1.43	1.58	4.74	10.81	https://genome.ucsc.edu/cgi-bin/hgTracks?hgS_doOtherUser=submit&hgS_otherUserName=Caroline%20Friedel&hgS_otherUserSessionName=HSV_stress_pos&position=chr2%3A54014181-54050956
ENSG00000115306	SPTBN1	13.43	3.77	3.38	9.11	0	0.89	0.44	0.59	1.49	1.68	5.51	10.87	https://genome.ucsc.edu/cgi-bin/hgTracks?hgS_doOtherUser=submit&hgS_otherUserName=Caroline%20Friedel&hgS_otherUserSessionName=HSV_stress_pos&position=chr2%3A54683422-54901812
ENSG00000143947	RPS27A	0.63	0.89	0.03	1.31	0.06	0.42	2.45	3.46	4.9	4.33	9.5	26.28	https://genome.ucsc.edu/cgi-bin/hgTracks?hgS_doOtherUser=submit&hgS_otherUserName=Caroline%20Friedel&hgS_otherUserSessionName=HSV_stress_pos&position=chr2%3A55459039-55467989
ENSG00000115355	CCDC88A	29.37	22.22	17.04	36.92	0	0.33	12.92	27.46	53.8	48.6	46.12	43.87	https://genome.ucsc.edu/cgi-bin/hgTracks?hgS_doOtherUser=submit&hgS_otherUserName=Caroline%20Friedel&hgS_otherUserSessionName=HSV_stress_neg&position=chr2%3A55509978-55647057
ENSG00000163001	CCDC104	0	0.04	2.84	3.4	0	0.91	1.55	6.31	3.27	3.34	8	17.93	https://genome.ucsc.edu/cgi-bin/hgTracks?hgS_doOtherUser=submit&hgS_otherUserName=Caroline%20Friedel&hgS_otherUserSessionName=HSV_stress_pos&position=chr2%3A55746740-55778015
ENSG00000138035	PNPT1	4.64	2.41	10.49	12.79	0	0	3.41	14.12	23.31	47.99	46.34	55.22	https://genome.ucsc.edu/cgi-bin/hgTracks?hgS_doOtherUser=submit&hgS_otherUserName=Caroline%20Friedel&hgS_otherUserSessionName=HSV_stress_neg&position=chr2%3A55856400-55921045
ENSG00000115380	EFEMP1	6.96	0	3.02	6.5	0.75	0.73	1.46	0	0.31	3.41	7.79	31.47	https://genome.ucsc.edu/cgi-bin/hgTracks?hgS_doOtherUser=submit&hgS_otherUserName=Caroline%20Friedel&hgS_otherUserSessionName=HSV_stress_neg&position=chr2%3A56088102-56151274
ENSG00000028116	VRK2	22.05	19.17	3.15	12.89	0	6.68	10.05	18.71	47.44	52.62	55.84	58.33	https://genome.ucsc.edu/cgi-bin/hgTracks?hgS_doOtherUser=submit&hgS_otherUserName=Caroline%20Friedel&hgS_otherUserSessionName=HSV_stress_pos&position=chr2%3A58134786-58392055
ENSG00000115392	FANCL	5.77	0	16.22	32.15	0	0	0.15	0.96	1.8	8.87	3.33	16.17	https://genome.ucsc.edu/cgi-bin/hgTracks?hgS_doOtherUser=submit&hgS_otherUserName=Caroline%20Friedel&hgS_otherUserSessionName=HSV_stress_neg&position=chr2%3A58381378-58468507
ENSG00000115421	PAPOLG	6.44	5.39	11.44	19.1	0.74	2.69	1.82	12.6	8.15	14.16	11.87	15.62	https://genome.ucsc.edu/cgi-bin/hgTracks?hgS_doOtherUser=submit&hgS_otherUserName=Caroline%20Friedel&hgS_otherUserSessionName=HSV_stress_pos&position=chr2%3A60983365-61034220
ENSG00000082898	XPO1	8.91	10.24	8.75	22.05	0.46	0.34	0.88	1.83	4.52	5.73	10.43	22.91	https://genome.ucsc.edu/cgi-bin/hgTracks?hgS_doOtherUser=submit&hgS_otherUserName=Caroline%20Friedel&hgS_otherUserSessionName=HSV_stress_neg&position=chr2%3A61699984-61765761
ENSG00000115484	CCT4	2.18	0	32.83	59.06	0.07	0.33	3.31	10.24	18.67	33.3	65.16	73.9	https://genome.ucsc.edu/cgi-bin/hgTracks?hgS_doOtherUser=submit&hgS_otherUserName=Caroline%20Friedel&hgS_otherUserSessionName=HSV_stress_neg&position=chr2%3A62090224-62115939
ENSG00000014641	MDH1	0.33	0	3.81	7.13	0	0.39	1.09	0.74	0.62	2.28	5.48	7	https://genome.ucsc.edu/cgi-bin/hgTracks?hgS_doOtherUser=submit&hgS_otherUserName=Caroline%20Friedel&hgS_otherUserSessionName=HSV_stress_pos&position=chr2%3A63815743-63839331
ENSG00000169764	UGP2	6.77	3.52	5.59	12.41	0.65	1.15	1.86	1.91	3.68	5.87	7.65	11.38	https://genome.ucsc.edu/cgi-bin/hgTracks?hgS_doOtherUser=submit&hgS_otherUserName=Caroline%20Friedel&hgS_otherUserSessionName=HSV_stress_pos&position=chr2%3A64068074-64123696
ENSG00000119844	AFTPH	0	0	0	5.52	0.59	2.04	0.31	0.62	1.46	2.17	4.81	10.09	https://genome.ucsc.edu/cgi-bin/hgTracks?hgS_doOtherUser=submit&hgS_otherUserName=Caroline%20Friedel&hgS_otherUserSessionName=HSV_stress_pos&position=chr2%3A64751465-64825139
ENSG00000138069	RAB1A	30.8	32.48	18.54	38.69	0.86	0.51	2.09	6.55	16.79	23.09	36.33	49.85	https://genome.ucsc.edu/cgi-bin/hgTracks?hgS_doOtherUser=submit&hgS_otherUserName=Caroline%20Friedel&hgS_otherUserSessionName=HSV_stress_neg&position=chr2%3A65292835-65357240
ENSG00000138071	ACTR2	1.39	1.47	5.37	5.59	0.32	0.54	0.89	2.08	3.59	4.03	8.1	14.82	https://genome.ucsc.edu/cgi-bin/hgTracks?hgS_doOtherUser=submit&hgS_otherUserName=Caroline%20Friedel&hgS_otherUserSessionName=HSV_stress_pos&position=chr2%3A65454887-65503387
ENSG00000198369	SPRED2	39.91	24.41	13.73	38.09	1.39	3.26	11.37	23.35	34.79	43.27	47.11	62.18	https://genome.ucsc.edu/cgi-bin/hgTracks?hgS_doOtherUser=submit&hgS_otherUserName=Caroline%20Friedel&hgS_otherUserSessionName=HSV_stress_neg&position=chr2%3A65532985-65659771
ENSG00000143971	ETAA1	3.41	2.93	14.79	49.67	0.27	0.33	1.71	0	7.93	12.24	62.27	94.48	https://genome.ucsc.edu/cgi-bin/hgTracks?hgS_doOtherUser=submit&hgS_otherUserName=Caroline%20Friedel&hgS_otherUserSessionName=HSV_stress_pos&position=chr2%3A67624451-67642677
ENSG00000119865	CNRIP1	10.66	14.53	5.05	9	0	0	1.26	2.44	7.24	2.24	12.69	22.24	https://genome.ucsc.edu/cgi-bin/hgTracks?hgS_doOtherUser=submit&hgS_otherUserName=Caroline%20Friedel&hgS_otherUserSessionName=HSV_stress_neg&position=chr2%3A68506303-68547183
ENSG00000169604	ANTXR1	6.72	0	0	0.79	0.33	0.66	1.19	0.47	0.35	0	0.06	0.51	https://genome.ucsc.edu/cgi-bin/hgTracks?hgS_doOtherUser=submit&hgS_otherUserName=Caroline%20Friedel&hgS_otherUserSessionName=HSV_stress_pos&position=chr2%3A69240310-69481459
ENSG00000116005	PCYOX1	0	0	2.55	7.79	0	0.42	0.43	0	1.12	1.79	3.78	5.56	https://genome.ucsc.edu/cgi-bin/hgTracks?hgS_doOtherUser=submit&hgS_otherUserName=Caroline%20Friedel&hgS_otherUserSessionName=HSV_stress_pos&position=chr2%3A70484518-70513323
ENSG00000124357	NAGK	48.98	45.47	12.69	34.69	1.86	1.9	3.37	3.17	13.21	22.29	34.81	92.79	https://genome.ucsc.edu/cgi-bin/hgTracks?hgS_doOtherUser=submit&hgS_otherUserName=Caroline%20Friedel&hgS_otherUserSessionName=HSV_stress_pos&position=chr2%3A71291474-71311935
ENSG00000124370	MCEE	22.85	15.06	37.73	73.37	0.59	2.78	1.68	20.97	41.68	50.67	47.86	49.11	https://genome.ucsc.edu/cgi-bin/hgTracks?hgS_doOtherUser=submit&hgS_otherUserName=Caroline%20Friedel&hgS_otherUserSessionName=HSV_stress_neg&position=chr2%3A71331814-71357369
ENSG00000075292	ZNF638	4.08	1.91	19.32	22.81	0	0	1.38	11.73	21.46	27.95	29.34	20.69	https://genome.ucsc.edu/cgi-bin/hgTracks?hgS_doOtherUser=submit&hgS_otherUserName=Caroline%20Friedel&hgS_otherUserSessionName=HSV_stress_pos&position=chr2%3A71503691-71667199
ENSG00000144036	EXOC6B	41.77	63.78	24.16	27.88	0.22	5.17	8.69	17.79	44.91	76.32	94.87	101.1	https://genome.ucsc.edu/cgi-bin/hgTracks?hgS_doOtherUser=submit&hgS_otherUserName=Caroline%20Friedel&hgS_otherUserSessionName=HSV_stress_neg&position=chr2%3A72398113-73053170
ENSG00000135624	CCT7	2.14	0	22.96	48.08	1.05	1.32	4.23	4.48	10.38	11.88	21.15	29.63	https://genome.ucsc.edu/cgi-bin/hgTracks?hgS_doOtherUser=submit&hgS_otherUserName=Caroline%20Friedel&hgS_otherUserSessionName=HSV_stress_pos&position=chr2%3A73460548-73485149
ENSG00000116127	ALMS1	40.66	11.76	14.59	24.2	0.02	0	10.94	11.71	14.82	20.74	32.67	31.32	https://genome.ucsc.edu/cgi-bin/hgTracks?hgS_doOtherUser=submit&hgS_otherUserName=Caroline%20Friedel&hgS_otherUserSessionName=HSV_stress_pos&position=chr2%3A73612886-73842920
ENSG00000124356	STAMBP	5.38	0	17.2	29.15	2.15	0.83	0	2.34	14.76	18.31	52.04	85.71	https://genome.ucsc.edu/cgi-bin/hgTracks?hgS_doOtherUser=submit&hgS_otherUserName=Caroline%20Friedel&hgS_otherUserSessionName=HSV_stress_pos&position=chr2%3A74056086-74105786
ENSG00000114956	DGUOK	0	0	0	4.31	0.48	0	0	0	0	0.38	3.85	10.3	https://genome.ucsc.edu/cgi-bin/hgTracks?hgS_doOtherUser=submit&hgS_otherUserName=Caroline%20Friedel&hgS_otherUserSessionName=HSV_stress_pos&position=chr2%3A74153953-74191088
ENSG00000065911	MTHFD2	23.58	8.98	2.52	16.06	0.75	0	7.56	17.98	27.69	34.71	66.33	70.56	https://genome.ucsc.edu/cgi-bin/hgTracks?hgS_doOtherUser=submit&hgS_otherUserName=Caroline%20Friedel&hgS_otherUserSessionName=HSV_stress_pos&position=chr2%3A74425689-74449692
ENSG00000159399	HK2	0	0	0	0	0.49	0.98	1.47	7.95	16.33	14.68	26.24	27.91	https://genome.ucsc.edu/cgi-bin/hgTracks?hgS_doOtherUser=submit&hgS_otherUserName=Caroline%20Friedel&hgS_otherUserSessionName=HSV_stress_pos&position=chr2%3A75061108-75125486
ENSG00000115363	EVA1A	0	0.32	0	0	0.79	0.13	0.22	0.75	0.61	0	9.78	13.44	https://genome.ucsc.edu/cgi-bin/hgTracks?hgS_doOtherUser=submit&hgS_otherUserName=Caroline%20Friedel&hgS_otherUserSessionName=HSV_stress_neg&position=chr2%3A75691428-75796848
ENSG00000115364	MRPL19	1.38	0	0.67	4.85	0	0	2.45	13.47	18.81	14.82	15.4	24.94	https://genome.ucsc.edu/cgi-bin/hgTracks?hgS_doOtherUser=submit&hgS_otherUserName=Caroline%20Friedel&hgS_otherUserSessionName=HSV_stress_pos&position=chr2%3A75873909-75922977
ENSG00000163541	SUCLG1	4.19	7.81	31.02	65.53	1.31	0	0	0	0	3.55	20.47	38.45	https://genome.ucsc.edu/cgi-bin/hgTracks?hgS_doOtherUser=submit&hgS_otherUserName=Caroline%20Friedel&hgS_otherUserSessionName=HSV_stress_neg&position=chr2%3A84645647-84687169
ENSG00000034510	TMSB10	0	0	0.51	3.2	0.15	0.22	0.44	1.01	1.44	2.69	7.44	12.35	https://genome.ucsc.edu/cgi-bin/hgTracks?hgS_doOtherUser=submit&hgS_otherUserName=Caroline%20Friedel&hgS_otherUserSessionName=HSV_stress_pos&position=chr2%3A85132749-85138795
ENSG00000042445	RETSAT	10.59	7.4	10.67	11.49	1.17	1.05	0.87	5.56	13	16.53	22.04	21.04	https://genome.ucsc.edu/cgi-bin/hgTracks?hgS_doOtherUser=submit&hgS_otherUserName=Caroline%20Friedel&hgS_otherUserSessionName=HSV_stress_neg&position=chr2%3A85564211-85581743
ENSG00000042493	CAPG	5.38	0	0	0	0	4.58	2.88	0.2	0	0	19.61	15.11	https://genome.ucsc.edu/cgi-bin/hgTracks?hgS_doOtherUser=submit&hgS_otherUserName=Caroline%20Friedel&hgS_otherUserSessionName=HSV_stress_neg&position=chr2%3A85616871-85645555
ENSG00000168906	MAT2A	19.56	15.2	35.95	68.29	0	0.26	2.6	8.7	16.19	20.61	34.25	44.12	https://genome.ucsc.edu/cgi-bin/hgTracks?hgS_doOtherUser=submit&hgS_otherUserName=Caroline%20Friedel&hgS_otherUserSessionName=HSV_stress_pos&position=chr2%3A85766288-85777403
ENSG00000068654	POLR1A	45.3	41.38	24.45	38.75	0.32	0.24	0.31	2.95	21.36	33.74	54.38	54.23	https://genome.ucsc.edu/cgi-bin/hgTracks?hgS_doOtherUser=submit&hgS_otherUserName=Caroline%20Friedel&hgS_otherUserSessionName=HSV_stress_neg&position=chr2%3A86242339-86333278
ENSG00000132300	PTCD3	38.24	31.31	26.67	44.15	0.72	0	13.32	33.81	61.06	74.46	69.46	68.16	https://genome.ucsc.edu/cgi-bin/hgTracks?hgS_doOtherUser=submit&hgS_otherUserName=Caroline%20Friedel&hgS_otherUserSessionName=HSV_stress_pos&position=chr2%3A86333305-86374280
ENSG00000132305	IMMT	9.55	3.27	6.29	8.66	0.14	0.17	0.7	0.12	2.09	3.17	10.79	12.76	https://genome.ucsc.edu/cgi-bin/hgTracks?hgS_doOtherUser=submit&hgS_otherUserName=Caroline%20Friedel&hgS_otherUserSessionName=HSV_stress_neg&position=chr2%3A86366055-86422893
ENSG00000115548	KDM3A	0	1.18	14.66	18.44	0	0	2.58	17.14	42.21	41.77	65.47	50.11	https://genome.ucsc.edu/cgi-bin/hgTracks?hgS_doOtherUser=submit&hgS_otherUserName=Caroline%20Friedel&hgS_otherUserSessionName=HSV_stress_pos&position=chr2%3A86667770-86724839
ENSG00000115561	CHMP3	44.78	33.16	1.64	0	12.55	11.2	12.55	20.99	47.09	60.61	159.34	156.9	https://genome.ucsc.edu/cgi-bin/hgTracks?hgS_doOtherUser=submit&hgS_otherUserName=Caroline%20Friedel&hgS_otherUserSessionName=HSV_stress_neg&position=chr2%3A86725554-86948245
ENSG00000153561	RMND5A	10.88	7.6	4.04	15.63	0	0.69	0.39	2.21	2.11	6.88	34.62	69.63	https://genome.ucsc.edu/cgi-bin/hgTracks?hgS_doOtherUser=submit&hgS_otherUserName=Caroline%20Friedel&hgS_otherUserSessionName=HSV_stress_pos&position=chr2%3A86947296-87010164
ENSG00000222041	LINC00152	0.67	0	0	0	1.83	2.89	18.5	32.34	27.56	18.16	10.19	10.74	https://genome.ucsc.edu/cgi-bin/hgTracks?hgS_doOtherUser=submit&hgS_otherUserName=Caroline%20Friedel&hgS_otherUserSessionName=HSV_stress_pos&position=chr2%3A87754887-87911324
ENSG00000172086	KRCC1	0	0	0	6.06	1.26	1.55	1.44	0.49	2.48	16.93	9.92	15.32	https://genome.ucsc.edu/cgi-bin/hgTracks?hgS_doOtherUser=submit&hgS_otherUserName=Caroline%20Friedel&hgS_otherUserSessionName=HSV_stress_neg&position=chr2%3A88321724-88355248
ENSG00000172071	EIF2AK3	10.64	5.01	18.06	54.36	0	0.3	0	2.47	1.67	1.75	1.36	0	https://genome.ucsc.edu/cgi-bin/hgTracks?hgS_doOtherUser=submit&hgS_otherUserName=Caroline%20Friedel&hgS_otherUserSessionName=HSV_stress_neg&position=chr2%3A88851259-88927094
ENSG00000163067	ZNF2	9.15	10.89	2.38	20.32	0	0	1.47	4.74	8.56	29.13	34.52	38.78	https://genome.ucsc.edu/cgi-bin/hgTracks?hgS_doOtherUser=submit&hgS_otherUserName=Caroline%20Friedel&hgS_otherUserSessionName=HSV_stress_pos&position=chr2%3A95831177-95855065
ENSG00000174501	ANKRD36C	8.75	0	9.62	5.78	1.91	0	5.01	5.58	6.8	0.84	2.9	0	https://genome.ucsc.edu/cgi-bin/hgTracks?hgS_doOtherUser=submit&hgS_otherUserName=Caroline%20Friedel&hgS_otherUserSessionName=HSV_stress_neg&position=chr2%3A96509587-96657541
ENSG00000196843	ARID5A	38.65	37.21	25.37	63.16	0	0	0	0	0	0	0	1.43	https://genome.ucsc.edu/cgi-bin/hgTracks?hgS_doOtherUser=submit&hgS_otherUserName=Caroline%20Friedel&hgS_otherUserSessionName=HSV_stress_pos&position=chr2%3A97202480-97223375
ENSG00000114988	LMAN2L	35.95	19.56	52.41	70.74	0.63	3.79	12.44	32.19	41.27	57.33	66.34	71.37	https://genome.ucsc.edu/cgi-bin/hgTracks?hgS_doOtherUser=submit&hgS_otherUserName=Caroline%20Friedel&hgS_otherUserSessionName=HSV_stress_neg&position=chr2%3A97366666-97405801
ENSG00000135976	ANKRD36	22.36	7.95	20.14	19.68	0.43	0	5.88	9.87	8.66	8.62	5.72	0	https://genome.ucsc.edu/cgi-bin/hgTracks?hgS_doOtherUser=submit&hgS_otherUserName=Caroline%20Friedel&hgS_otherUserSessionName=HSV_stress_pos&position=chr2%3A97779233-97935258
ENSG00000135940	COX5B	1.68	0	26.31	50.35	2.11	3.55	3.92	2.69	1.66	5.23	14.06	27.78	https://genome.ucsc.edu/cgi-bin/hgTracks?hgS_doOtherUser=submit&hgS_otherUserName=Caroline%20Friedel&hgS_otherUserSessionName=HSV_stress_pos&position=chr2%3A98262503-98269846
ENSG00000115073	ACTR1B	37.06	24.29	11.67	24.42	1.81	1.09	0.18	0	2.66	2.04	27.57	24.14	https://genome.ucsc.edu/cgi-bin/hgTracks?hgS_doOtherUser=submit&hgS_otherUserName=Caroline%20Friedel&hgS_otherUserSessionName=HSV_stress_neg&position=chr2%3A98267431-98280570
ENSG00000075568	TMEM131	14.88	0	0	0	0.33	1.01	3.27	4.86	17.15	22.51	25.3	15.83	https://genome.ucsc.edu/cgi-bin/hgTracks?hgS_doOtherUser=submit&hgS_otherUserName=Caroline%20Friedel&hgS_otherUserSessionName=HSV_stress_neg&position=chr2%3A98367799-98612388
ENSG00000040933	INPP4A	41.96	19.01	12.66	17.73	0	2.35	17.42	20.18	35.59	57.75	56.8	63.05	https://genome.ucsc.edu/cgi-bin/hgTracks?hgS_doOtherUser=submit&hgS_otherUserName=Caroline%20Friedel&hgS_otherUserSessionName=HSV_stress_pos&position=chr2%3A99061317-99215853
ENSG00000144218	AFF3	34.99	45.03	12.15	19.92	0	0	4.75	15.18	39.95	48.33	56.03	58.99	https://genome.ucsc.edu/cgi-bin/hgTracks?hgS_doOtherUser=submit&hgS_otherUserName=Caroline%20Friedel&hgS_otherUserSessionName=HSV_stress_neg&position=chr2%3A100157323-100759201
ENSG00000158435	CNOT11	0	0	0	1.57	1.15	0.36	1.23	0	0.06	2.93	19.76	28.2	https://genome.ucsc.edu/cgi-bin/hgTracks?hgS_doOtherUser=submit&hgS_otherUserName=Caroline%20Friedel&hgS_otherUserSessionName=HSV_stress_pos&position=chr2%3A101869264-101891778
ENSG00000163162	RNF149	50.68	60.56	39.68	51.51	0	0	1.76	8.03	14.63	24.69	45.15	54.51	https://genome.ucsc.edu/cgi-bin/hgTracks?hgS_doOtherUser=submit&hgS_otherUserName=Caroline%20Friedel&hgS_otherUserSessionName=HSV_stress_neg&position=chr2%3A101882681-101925163
ENSG00000196460	RFX8	13.46	0.2	7.87	7.3	0.41	4.38	4.6	7.67	11.28	11.3	19.8	16.41	https://genome.ucsc.edu/cgi-bin/hgTracks?hgS_doOtherUser=submit&hgS_otherUserName=Caroline%20Friedel&hgS_otherUserSessionName=HSV_stress_neg&position=chr2%3A102008823-102091165
ENSG00000135972	MRPS9	6.18	2.62	2.85	6.41	0.59	1.44	7.22	24.45	46.25	52.37	48.54	52.15	https://genome.ucsc.edu/cgi-bin/hgTracks?hgS_doOtherUser=submit&hgS_otherUserName=Caroline%20Friedel&hgS_otherUserSessionName=HSV_stress_pos&position=chr2%3A105654441-105721418
ENSG00000135974	C2orf49	6.6	22.7	26.25	58.14	4.43	2.64	14.16	35.76	50.39	66.44	64.83	64.45	https://genome.ucsc.edu/cgi-bin/hgTracks?hgS_doOtherUser=submit&hgS_otherUserName=Caroline%20Friedel&hgS_otherUserSessionName=HSV_stress_pos&position=chr2%3A105953816-105970668
ENSG00000115641	FHL2	36.23	24.11	7.92	33.56	2.93	4.18	8.5	16.95	27.69	45.85	71.35	109.11	https://genome.ucsc.edu/cgi-bin/hgTracks?hgS_doOtherUser=submit&hgS_otherUserName=Caroline%20Friedel&hgS_otherUserSessionName=HSV_stress_neg&position=chr2%3A105969169-106054970
ENSG00000071051	NCK2	10.41	0	0	0	1.71	1.85	3.11	1.2	0	0	7.86	1.18	https://genome.ucsc.edu/cgi-bin/hgTracks?hgS_doOtherUser=submit&hgS_otherUserName=Caroline%20Friedel&hgS_otherUserSessionName=HSV_stress_pos&position=chr2%3A106361354-106515730
ENSG00000115652	UXS1	15.32	1.24	7.54	11.17	1.72	5.37	10.85	17.63	30.02	29.5	82.96	79.45	https://genome.ucsc.edu/cgi-bin/hgTracks?hgS_doOtherUser=submit&hgS_otherUserName=Caroline%20Friedel&hgS_otherUserSessionName=HSV_stress_neg&position=chr2%3A106704759-106810795
ENSG00000135968	GCC2	9.64	6.74	7.71	13.42	0	0.88	0.68	15.47	31.79	37.24	58.47	49.64	https://genome.ucsc.edu/cgi-bin/hgTracks?hgS_doOtherUser=submit&hgS_otherUserName=Caroline%20Friedel&hgS_otherUserSessionName=HSV_stress_pos&position=chr2%3A109065017-109130871
ENSG00000172985	SH3RF3	70.1	102.01	7.12	18.63	2.97	4.04	3.17	0	6.2	2.13	27.44	43.94	https://genome.ucsc.edu/cgi-bin/hgTracks?hgS_doOtherUser=submit&hgS_otherUserName=Caroline%20Friedel&hgS_otherUserSessionName=HSV_stress_pos&position=chr2%3A109745804-110267207
ENSG00000186522	2010-09-01	2.23	1.95	0.32	0	1.1	0.79	2.26	0	1.63	7.55	17.03	26.97	https://genome.ucsc.edu/cgi-bin/hgTracks?hgS_doOtherUser=submit&hgS_otherUserName=Caroline%20Friedel&hgS_otherUserSessionName=HSV_stress_neg&position=chr2%3A110295559-110371783
ENSG00000198142	SOWAHC	5.52	6.3	2.24	13.12	0.41	0.49	0.88	0.95	1.05	4.18	3.7	18.61	https://genome.ucsc.edu/cgi-bin/hgTracks?hgS_doOtherUser=submit&hgS_otherUserName=Caroline%20Friedel&hgS_otherUserSessionName=HSV_stress_pos&position=chr2%3A110371911-110381563
ENSG00000169679	BUB1	14.39	19.98	16.78	15.38	4.53	0.26	2.31	11.92	40.1	43.6	74.66	104.57	https://genome.ucsc.edu/cgi-bin/hgTracks?hgS_doOtherUser=submit&hgS_otherUserName=Caroline%20Friedel&hgS_otherUserSessionName=HSV_stress_neg&position=chr2%3A111390275-111435691
ENSG00000172965	MIR4435-1HG	26.36	25.75	0	0	0	0.61	11.05	43.26	68.64	84.5	124.79	139.45	https://genome.ucsc.edu/cgi-bin/hgTracks?hgS_doOtherUser=submit&hgS_otherUserName=Caroline%20Friedel&hgS_otherUserSessionName=HSV_stress_neg&position=chr2%3A111948927-112252677
ENSG00000153107	ANAPC1	8.43	0	5.82	5.09	0.5	0.31	2.19	0	15.05	8.46	47.94	34.06	https://genome.ucsc.edu/cgi-bin/hgTracks?hgS_doOtherUser=submit&hgS_otherUserName=Caroline%20Friedel&hgS_otherUserSessionName=HSV_stress_neg&position=chr2%3A112518848-112642267
ENSG00000153214	TMEM87B	27.3	25.48	12.2	22.62	0.53	0.48	0	0	0.29	1.2	13.89	32.23	https://genome.ucsc.edu/cgi-bin/hgTracks?hgS_doOtherUser=submit&hgS_otherUserName=Caroline%20Friedel&hgS_otherUserSessionName=HSV_stress_pos&position=chr2%3A112812800-112881895
ENSG00000115091	ACTR3	59.68	36.5	22.83	23.52	2.88	6.76	25.5	46.99	69.54	73.84	102.53	114.32	https://genome.ucsc.edu/cgi-bin/hgTracks?hgS_doOtherUser=submit&hgS_otherUserName=Caroline%20Friedel&hgS_otherUserSessionName=HSV_stress_pos&position=chr2%3A114647537-114725173
ENSG00000125633	CCDC93	8.17	11.24	5.87	8.44	0	0.41	3.1	11.86	24.15	23.4	37.43	27.89	https://genome.ucsc.edu/cgi-bin/hgTracks?hgS_doOtherUser=submit&hgS_otherUserName=Caroline%20Friedel&hgS_otherUserSessionName=HSV_stress_neg&position=chr2%3A118668054-118771709
ENSG00000125629	INSIG2	0	0	23.29	19.41	0	2.58	20.98	47.32	62.76	56.82	130.05	85.77	https://genome.ucsc.edu/cgi-bin/hgTracks?hgS_doOtherUser=submit&hgS_otherUserName=Caroline%20Friedel&hgS_otherUserSessionName=HSV_stress_pos&position=chr2%3A118846028-118873573
ENSG00000115107	STEAP3	14.39	0	6.62	26.83	0	0	0	0	3	0	27.22	12.53	https://genome.ucsc.edu/cgi-bin/hgTracks?hgS_doOtherUser=submit&hgS_otherUserName=Caroline%20Friedel&hgS_otherUserSessionName=HSV_stress_pos&position=chr2%3A119981384-120028228
ENSG00000155368	DBI	6.69	2.59	2.95	6.22	1.88	2.06	0.42	0.4	1.26	3.05	9.57	37.99	https://genome.ucsc.edu/cgi-bin/hgTracks?hgS_doOtherUser=submit&hgS_otherUserName=Caroline%20Friedel&hgS_otherUserSessionName=HSV_stress_pos&position=chr2%3A120124497-120135126
ENSG00000144120	TMEM177	79.21	3.97	17.62	68.02	5.86	5.24	14.83	16.15	18.83	45.56	102.87	199	https://genome.ucsc.edu/cgi-bin/hgTracks?hgS_doOtherUser=submit&hgS_otherUserName=Caroline%20Friedel&hgS_otherUserSessionName=HSV_stress_pos&position=chr2%3A120436743-120449083
ENSG00000074047	GLI2	69.87	42.17	12.07	11.25	1.86	3.54	5.23	9.56	14.43	20.98	28.58	57.08	https://genome.ucsc.edu/cgi-bin/hgTracks?hgS_doOtherUser=submit&hgS_otherUserName=Caroline%20Friedel&hgS_otherUserSessionName=HSV_stress_pos&position=chr2%3A121493199-121755229
ENSG00000074054	CLASP1	25.35	15.76	7.75	23.32	0.08	0.82	3.02	9.68	35.07	44.45	53.78	61.97	https://genome.ucsc.edu/cgi-bin/hgTracks?hgS_doOtherUser=submit&hgS_otherUserName=Caroline%20Friedel&hgS_otherUserSessionName=HSV_stress_neg&position=chr2%3A122090352-122407163
ENSG00000155438	NIFK	7.79	9.57	18.25	33.16	0	0	3.69	8.22	16.73	18.66	45.64	57.34	https://genome.ucsc.edu/cgi-bin/hgTracks?hgS_doOtherUser=submit&hgS_otherUserName=Caroline%20Friedel&hgS_otherUserSessionName=HSV_stress_neg&position=chr2%3A122479521-122494499
ENSG00000211460	TSN	12.25	18.48	4.66	26.05	0.2	0.99	2.73	9.57	15.21	16.7	37.77	73.54	https://genome.ucsc.edu/cgi-bin/hgTracks?hgS_doOtherUser=submit&hgS_otherUserName=Caroline%20Friedel&hgS_otherUserSessionName=HSV_stress_pos&position=chr2%3A122494679-122530429
ENSG00000136732	GYPC	0.7	0.02	0.37	1.94	2.4	1.83	0.29	0.68	0.77	0	2.37	4.13	https://genome.ucsc.edu/cgi-bin/hgTracks?hgS_doOtherUser=submit&hgS_otherUserName=Caroline%20Friedel&hgS_otherUserSessionName=HSV_stress_pos&position=chr2%3A127413509-127459246
ENSG00000163166	IWS1	6.94	4.75	2.08	9.8	0.02	0	1.56	6.03	22.27	27.22	44.7	48.17	https://genome.ucsc.edu/cgi-bin/hgTracks?hgS_doOtherUser=submit&hgS_otherUserName=Caroline%20Friedel&hgS_otherUserSessionName=HSV_stress_neg&position=chr2%3A128188783-128284462
ENSG00000136715	SAP130	2.9	1.12	3.06	4.85	0	0.47	0.66	2.89	15.57	20.29	31.32	36.16	https://genome.ucsc.edu/cgi-bin/hgTracks?hgS_doOtherUser=submit&hgS_otherUserName=Caroline%20Friedel&hgS_otherUserSessionName=HSV_stress_neg&position=chr2%3A128693791-128785694
ENSG00000136731	UGGT1	17.11	7.06	7.55	13.17	0.1	1.11	3.77	6.48	18.45	27.82	44.13	52.12	https://genome.ucsc.edu/cgi-bin/hgTracks?hgS_doOtherUser=submit&hgS_otherUserName=Caroline%20Friedel&hgS_otherUserSessionName=HSV_stress_pos&position=chr2%3A128848774-128958251
ENSG00000136720	HS6ST1	13.72	10.03	0	3.31	0	0.05	0.12	0	3.24	15.47	38.75	55.76	https://genome.ucsc.edu/cgi-bin/hgTracks?hgS_doOtherUser=submit&hgS_otherUserName=Caroline%20Friedel&hgS_otherUserSessionName=HSV_stress_neg&position=chr2%3A128989290-129076151
ENSG00000136699	SMPD4	28.89	31.75	10.24	23.94	0.61	0.4	1.76	6.1	11.65	12.68	24.88	30.22	https://genome.ucsc.edu/cgi-bin/hgTracks?hgS_doOtherUser=submit&hgS_otherUserName=Caroline%20Friedel&hgS_otherUserSessionName=HSV_stress_neg&position=chr2%3A130903981-130940323
ENSG00000152082	MZT2B	35.25	33.67	11.34	26.57	3.81	3.81	1.14	0.14	0.66	0.04	4.01	9.72	https://genome.ucsc.edu/cgi-bin/hgTracks?hgS_doOtherUser=submit&hgS_otherUserName=Caroline%20Friedel&hgS_otherUserSessionName=HSV_stress_pos&position=chr2%3A130939310-130953302
ENSG00000136718	IMP4	20.49	14.53	22.06	61.55	2.37	2.23	3.47	4.59	6.99	9.94	17.45	15.32	https://genome.ucsc.edu/cgi-bin/hgTracks?hgS_doOtherUser=submit&hgS_otherUserName=Caroline%20Friedel&hgS_otherUserSessionName=HSV_stress_pos&position=chr2%3A131099798-131110383
ENSG00000152102	FAM168B	6.67	3.99	1.68	6.12	0.08	0.41	0	0	0	0	0	1.83	https://genome.ucsc.edu/cgi-bin/hgTracks?hgS_doOtherUser=submit&hgS_otherUserName=Caroline%20Friedel&hgS_otherUserSessionName=HSV_stress_neg&position=chr2%3A131800449-131851033
ENSG00000152127	MGAT5	31.72	17.26	7.46	21.5	1.41	1.69	8.01	23.05	54.41	56.48	85.07	97.3	https://genome.ucsc.edu/cgi-bin/hgTracks?hgS_doOtherUser=submit&hgS_otherUserName=Caroline%20Friedel&hgS_otherUserSessionName=HSV_stress_pos&position=chr2%3A134877554-135217192
ENSG00000082258	CCNT2	32.11	39.1	0	15.74	1.66	1.52	10.82	31.99	49.92	64.69	81.84	98.38	https://genome.ucsc.edu/cgi-bin/hgTracks?hgS_doOtherUser=submit&hgS_otherUserName=Caroline%20Friedel&hgS_otherUserSessionName=HSV_stress_pos&position=chr2%3A135675805-135721912
ENSG00000048991	R3HDM1	28.8	6.46	3.79	13.22	0	0.37	1.18	0	2.86	3.63	4.99	2.26	https://genome.ucsc.edu/cgi-bin/hgTracks?hgS_doOtherUser=submit&hgS_otherUserName=Caroline%20Friedel&hgS_otherUserSessionName=HSV_stress_pos&position=chr2%3A136289025-136487840
ENSG00000144224	UBXN4	7.61	5.33	7.29	27.06	0.7	0.69	1.3	2.82	7.15	10.69	25.77	35.07	https://genome.ucsc.edu/cgi-bin/hgTracks?hgS_doOtherUser=submit&hgS_otherUserName=Caroline%20Friedel&hgS_otherUserSessionName=HSV_stress_pos&position=chr2%3A136499189-136547625
ENSG00000115866	DARS	7.29	0	7.74	26.05	1.4	1.35	0.78	2.21	11.95	18.49	30.83	54.49	https://genome.ucsc.edu/cgi-bin/hgTracks?hgS_doOtherUser=submit&hgS_otherUserName=Caroline%20Friedel&hgS_otherUserSessionName=HSV_stress_neg&position=chr2%3A136659247-136743670
ENSG00000169554	ZEB2	25.47	24.21	0	2.96	1.16	3.29	19.13	46.5	84.16	94.91	145.11	148.8	https://genome.ucsc.edu/cgi-bin/hgTracks?hgS_doOtherUser=submit&hgS_otherUserName=Caroline%20Friedel&hgS_otherUserSessionName=HSV_stress_neg&position=chr2%3A145136648-145282147
ENSG00000135999	EPC2	11.36	5.39	3.65	7.19	0	1.71	0.72	12.76	31.32	45.61	61.89	70.14	https://genome.ucsc.edu/cgi-bin/hgTracks?hgS_doOtherUser=submit&hgS_otherUserName=Caroline%20Friedel&hgS_otherUserSessionName=HSV_stress_pos&position=chr2%3A149402009-149550130
ENSG00000168288	MMADHC	8.69	11.13	9.68	30.13	1.08	1.02	3.88	11.52	24.87	35.29	67.13	100.64	https://genome.ucsc.edu/cgi-bin/hgTracks?hgS_doOtherUser=submit&hgS_otherUserName=Caroline%20Friedel&hgS_otherUserSessionName=HSV_stress_neg&position=chr2%3A150421148-150444330
ENSG00000115963	RND3	3.62	2.19	0	2.79	0.34	0.19	1.3	2.65	3.52	5.2	8.79	26.42	https://genome.ucsc.edu/cgi-bin/hgTracks?hgS_doOtherUser=submit&hgS_otherUserName=Caroline%20Friedel&hgS_otherUserSessionName=HSV_stress_neg&position=chr2%3A151319709-151395525
ENSG00000080345	RIF1	36.41	28.13	15.96	26.34	0.94	0.38	4.66	4.51	14.75	19.08	34.22	41.75	https://genome.ucsc.edu/cgi-bin/hgTracks?hgS_doOtherUser=submit&hgS_otherUserName=Caroline%20Friedel&hgS_otherUserSessionName=HSV_stress_pos&position=chr2%3A152266397-152369527
ENSG00000115145	STAM2	27.63	12.3	8.18	16.77	2.89	2.23	13.7	17.47	28.13	45.57	32.59	36.12	https://genome.ucsc.edu/cgi-bin/hgTracks?hgS_doOtherUser=submit&hgS_otherUserName=Caroline%20Friedel&hgS_otherUserSessionName=HSV_stress_neg&position=chr2%3A152968315-153032506
ENSG00000157827	FMNL2	14.75	4.57	3.88	13.47	0	0	0	1.57	5.81	10.81	19.26	18.65	https://genome.ucsc.edu/cgi-bin/hgTracks?hgS_doOtherUser=submit&hgS_otherUserName=Caroline%20Friedel&hgS_otherUserSessionName=HSV_stress_pos&position=chr2%3A153191751-153511348
ENSG00000196504	PRPF40A	33.67	35.23	31.72	48.07	0	3.06	17.81	48.83	70.49	76.59	85.98	82.49	https://genome.ucsc.edu/cgi-bin/hgTracks?hgS_doOtherUser=submit&hgS_otherUserName=Caroline%20Friedel&hgS_otherUserSessionName=HSV_stress_neg&position=chr2%3A153503107-153574511
ENSG00000115159	GPD2	23.85	7.85	0.89	1.93	0	0.08	0.76	11	34.33	51.91	59.72	86.1	https://genome.ucsc.edu/cgi-bin/hgTracks?hgS_doOtherUser=submit&hgS_otherUserName=Caroline%20Friedel&hgS_otherUserSessionName=HSV_stress_pos&position=chr2%3A157291802-157475247
ENSG00000115183	TANC1	44.21	41.5	10.49	14.77	6.54	5.61	21.35	38.09	66.19	79.61	77.61	87.06	https://genome.ucsc.edu/cgi-bin/hgTracks?hgS_doOtherUser=submit&hgS_otherUserName=Caroline%20Friedel&hgS_otherUserSessionName=HSV_stress_pos&position=chr2%3A159825146-160094170
ENSG00000123636	BAZ2B	30.09	25.89	14.6	30.95	4.02	4.81	17.95	40.21	48.75	59.14	96.28	88.63	https://genome.ucsc.edu/cgi-bin/hgTracks?hgS_doOtherUser=submit&hgS_otherUserName=Caroline%20Friedel&hgS_otherUserSessionName=HSV_stress_neg&position=chr2%3A160170490-160473203
ENSG00000136536	MARCH7	37.15	38.35	19.11	29.21	1.66	3.62	22.29	47.8	69	74.72	90.92	97.03	https://genome.ucsc.edu/cgi-bin/hgTracks?hgS_doOtherUser=submit&hgS_otherUserName=Caroline%20Friedel&hgS_otherUserSessionName=HSV_stress_pos&position=chr2%3A160569000-160632538
ENSG00000136560	TANK	8.76	6.27	3.31	10.18	0	0	3.26	10.29	37.08	50.72	72.5	86.68	https://genome.ucsc.edu/cgi-bin/hgTracks?hgS_doOtherUser=submit&hgS_otherUserName=Caroline%20Friedel&hgS_otherUserSessionName=HSV_stress_pos&position=chr2%3A161993419-162097732
ENSG00000197635	DPP4	9.79	1.94	7.18	25.07	2.66	4.2	5.73	4.22	7.83	18.77	24.38	37.96	https://genome.ucsc.edu/cgi-bin/hgTracks?hgS_doOtherUser=submit&hgS_otherUserName=Caroline%20Friedel&hgS_otherUserSessionName=HSV_stress_neg&position=chr2%3A162843751-162931052
ENSG00000182263	FIGN	44.94	43.6	5.38	19.92	0	0.15	5.36	7.99	33.72	34.86	56.17	55.98	https://genome.ucsc.edu/cgi-bin/hgTracks?hgS_doOtherUser=submit&hgS_otherUserName=Caroline%20Friedel&hgS_otherUserSessionName=HSV_stress_neg&position=chr2%3A164444906-164592522
ENSG00000082438	COBLL1	96.53	69.53	30	66.83	3.51	6.33	8.61	36.32	91.02	105.23	96.31	166.09	https://genome.ucsc.edu/cgi-bin/hgTracks?hgS_doOtherUser=submit&hgS_otherUserName=Caroline%20Friedel&hgS_otherUserSessionName=HSV_stress_neg&position=chr2%3A165505134-165700189
ENSG00000123607	TTC21B	51.13	21.75	26.09	32.56	0.71	0	0	10.49	31.41	66.2	89.56	75.31	https://genome.ucsc.edu/cgi-bin/hgTracks?hgS_doOtherUser=submit&hgS_otherUserName=Caroline%20Friedel&hgS_otherUserSessionName=HSV_stress_neg&position=chr2%3A166708985-166810353
ENSG00000198648	STK39	41.91	32.78	2	9.44	1.77	0.14	7.26	10.99	13.75	12.66	35.63	41.42	https://genome.ucsc.edu/cgi-bin/hgTracks?hgS_doOtherUser=submit&hgS_otherUserName=Caroline%20Friedel&hgS_otherUserSessionName=HSV_stress_neg&position=chr2%3A168805530-169104651
ENSG00000152253	SPC25	20.23	13.21	5.45	7.72	0.29	2.26	3.78	13.21	60.5	122.41	94.21	89.68	https://genome.ucsc.edu/cgi-bin/hgTracks?hgS_doOtherUser=submit&hgS_otherUserName=Caroline%20Friedel&hgS_otherUserSessionName=HSV_stress_neg&position=chr2%3A169685642-169769881
ENSG00000138399	FASTKD1	16.21	3.09	30.71	29.68	1.03	1.66	4.19	29	60.57	69.22	101.26	102.1	https://genome.ucsc.edu/cgi-bin/hgTracks?hgS_doOtherUser=submit&hgS_otherUserName=Caroline%20Friedel&hgS_otherUserSessionName=HSV_stress_neg&position=chr2%3A170381259-170430385
ENSG00000198586	TLK1	36.65	13.27	10.89	30.97	1.69	4.73	21.83	52.46	77.42	95.26	91.1	108.24	https://genome.ucsc.edu/cgi-bin/hgTracks?hgS_doOtherUser=submit&hgS_otherUserName=Caroline%20Friedel&hgS_otherUserSessionName=HSV_stress_neg&position=chr2%3A171842333-172087824
ENSG00000115827	DCAF17	18.55	13.48	5.4	11.04	1.55	1.51	0.64	7.77	26.43	29.46	43.81	42.99	https://genome.ucsc.edu/cgi-bin/hgTracks?hgS_doOtherUser=submit&hgS_otherUserName=Caroline%20Friedel&hgS_otherUserSessionName=HSV_stress_pos&position=chr2%3A172290727-172346562
ENSG00000077380	DYNC1I2	26.44	23.44	10.85	12.26	0.32	1.87	14.96	33.63	52.87	59.82	75.62	94.92	https://genome.ucsc.edu/cgi-bin/hgTracks?hgS_doOtherUser=submit&hgS_otherUserName=Caroline%20Friedel&hgS_otherUserSessionName=HSV_stress_pos&position=chr2%3A172543919-172609930
ENSG00000115840	SLC25A12	15.45	9.22	4.82	7.71	0	0	2.57	9.94	27.42	31.49	42.55	92.29	https://genome.ucsc.edu/cgi-bin/hgTracks?hgS_doOtherUser=submit&hgS_otherUserName=Caroline%20Friedel&hgS_otherUserSessionName=HSV_stress_neg&position=chr2%3A172635880-172864766
ENSG00000128708	HAT1	0	0.08	10.36	18.71	1.75	3.89	4.51	10.96	22.25	21.07	53.54	73.6	https://genome.ucsc.edu/cgi-bin/hgTracks?hgS_doOtherUser=submit&hgS_otherUserName=Caroline%20Friedel&hgS_otherUserSessionName=HSV_stress_pos&position=chr2%3A172778958-172853599
ENSG00000091409	ITGA6	0	0	0.87	2.89	0.03	0	0.46	0.61	0.66	5.47	12.15	24.72	https://genome.ucsc.edu/cgi-bin/hgTracks?hgS_doOtherUser=submit&hgS_otherUserName=Caroline%20Friedel&hgS_otherUserSessionName=HSV_stress_pos&position=chr2%3A173292082-173376181
ENSG00000091436	MLTK	16.31	5.91	0.33	6.55	0.02	1.17	2.24	5.14	13.01	11.38	24.7	59.55	https://genome.ucsc.edu/cgi-bin/hgTracks?hgS_doOtherUser=submit&hgS_otherUserName=Caroline%20Friedel&hgS_otherUserSessionName=HSV_stress_pos&position=chr2%3A173940163-174137738
ENSG00000138430	OLA1	35.11	7.6	12.01	22.66	0.87	3.35	6.24	10.5	13.5	14.71	16.49	20.39	https://genome.ucsc.edu/cgi-bin/hgTracks?hgS_doOtherUser=submit&hgS_otherUserName=Caroline%20Friedel&hgS_otherUserSessionName=HSV_stress_neg&position=chr2%3A174932175-175113426
ENSG00000154518	ATP5G3	45.44	27.32	10.46	22.91	0.66	7.08	23.35	29.42	44.5	59.51	74.56	113.39	https://genome.ucsc.edu/cgi-bin/hgTracks?hgS_doOtherUser=submit&hgS_otherUserName=Caroline%20Friedel&hgS_otherUserSessionName=HSV_stress_neg&position=chr2%3A176035986-176049335
ENSG00000144320	KIAA1715	18.29	4.5	7.57	3.38	0.68	0	7.81	29.64	47.66	56.21	66.13	76.55	https://genome.ucsc.edu/cgi-bin/hgTracks?hgS_doOtherUser=submit&hgS_otherUserName=Caroline%20Friedel&hgS_otherUserSessionName=HSV_stress_neg&position=chr2%3A176783620-176867567
ENSG00000128654	MTX2	0	0	11.98	16.86	0	0.02	0.62	0.84	2.83	3.06	8.43	21.09	https://genome.ucsc.edu/cgi-bin/hgTracks?hgS_doOtherUser=submit&hgS_otherUserName=Caroline%20Friedel&hgS_otherUserSessionName=HSV_stress_pos&position=chr2%3A177134123-177207753
ENSG00000170144	HNRNPA3	22.37	16.3	15.26	36.11	0.62	1.81	8.68	19.47	36.04	40.2	61.74	77.5	https://genome.ucsc.edu/cgi-bin/hgTracks?hgS_doOtherUser=submit&hgS_otherUserName=Caroline%20Friedel&hgS_otherUserSessionName=HSV_stress_pos&position=chr2%3A178077291-178093686
ENSG00000018510	AGPS	54.52	13.64	22.36	38.27	2.59	2.58	13.24	35.63	57.84	64.38	76.36	84.77	https://genome.ucsc.edu/cgi-bin/hgTracks?hgS_doOtherUser=submit&hgS_otherUserName=Caroline%20Friedel&hgS_otherUserSessionName=HSV_stress_pos&position=chr2%3A178257372-178413564
ENSG00000155636	RBM45	15.88	0	21.19	25.54	4.11	0.07	6.86	11.8	44.01	103.55	45.54	141.22	https://genome.ucsc.edu/cgi-bin/hgTracks?hgS_doOtherUser=submit&hgS_otherUserName=Caroline%20Friedel&hgS_otherUserSessionName=HSV_stress_pos&position=chr2%3A178977151-179008738
ENSG00000079150	FKBP7	3.7	0.58	4.81	11.96	0	0	0.15	0.09	0	9.06	5.64	0	https://genome.ucsc.edu/cgi-bin/hgTracks?hgS_doOtherUser=submit&hgS_otherUserName=Caroline%20Friedel&hgS_otherUserSessionName=HSV_stress_neg&position=chr2%3A179323391-179343327
ENSG00000187231	SESTD1	24.39	14.75	11.24	15.61	1.54	4.57	9.84	15.71	34.94	47.03	46.31	67.53	https://genome.ucsc.edu/cgi-bin/hgTracks?hgS_doOtherUser=submit&hgS_otherUserName=Caroline%20Friedel&hgS_otherUserSessionName=HSV_stress_neg&position=chr2%3A179961419-180129517
ENSG00000163510	CWC22	0	0.56	0	1.04	0.58	2.82	10.46	19.2	27.56	29.29	45.99	57.07	https://genome.ucsc.edu/cgi-bin/hgTracks?hgS_doOtherUser=submit&hgS_otherUserName=Caroline%20Friedel&hgS_otherUserSessionName=HSV_stress_neg&position=chr2%3A180804603-180871840
ENSG00000170035	UBE2E3	38.57	13.36	10.02	18.82	0	1.27	10.12	25.06	37.42	47.37	83.5	79.19	https://genome.ucsc.edu/cgi-bin/hgTracks?hgS_doOtherUser=submit&hgS_otherUserName=Caroline%20Friedel&hgS_otherUserSessionName=HSV_stress_pos&position=chr2%3A181831975-181946312
ENSG00000115232	ITGA4	35.46	18.97	32.74	35.45	0	0	0	18.79	17.43	39.57	51.87	83.11	https://genome.ucsc.edu/cgi-bin/hgTracks?hgS_doOtherUser=submit&hgS_otherUserName=Caroline%20Friedel&hgS_otherUserSessionName=HSV_stress_pos&position=chr2%3A182321929-182405914
ENSG00000138434	SSFA2	15.71	20.47	9.73	28.65	0	0.21	0.57	6.15	16.77	16.03	35.19	55.74	https://genome.ucsc.edu/cgi-bin/hgTracks?hgS_doOtherUser=submit&hgS_otherUserName=Caroline%20Friedel&hgS_otherUserSessionName=HSV_stress_pos&position=chr2%3A182756560-182800465
ENSG00000077232	DNAJC10	19.73	2.98	17.06	14.61	0.04	0.51	2.5	12.48	51.14	65.78	75.97	82.25	https://genome.ucsc.edu/cgi-bin/hgTracks?hgS_doOtherUser=submit&hgS_otherUserName=Caroline%20Friedel&hgS_otherUserSessionName=HSV_stress_pos&position=chr2%3A183580999-183664191
ENSG00000061676	NCKAP1	31.78	25.67	18.14	33.26	0	0	8.94	21.57	32.6	29.44	39.79	39.15	https://genome.ucsc.edu/cgi-bin/hgTracks?hgS_doOtherUser=submit&hgS_otherUserName=Caroline%20Friedel&hgS_otherUserSessionName=HSV_stress_neg&position=chr2%3A183768843-183903586
ENSG00000163002	NUP35	36.88	31.21	27.71	25.24	8.62	4.04	31.64	77.4	136.03	159.36	159.34	143.32	https://genome.ucsc.edu/cgi-bin/hgTracks?hgS_doOtherUser=submit&hgS_otherUserName=Caroline%20Friedel&hgS_otherUserSessionName=HSV_stress_pos&position=chr2%3A183982241-184031408
ENSG00000170396	ZNF804A	37.01	34.59	15.63	31.93	1.25	2.11	14.84	29.94	42.51	45.72	53.2	66.3	https://genome.ucsc.edu/cgi-bin/hgTracks?hgS_doOtherUser=submit&hgS_otherUserName=Caroline%20Friedel&hgS_otherUserSessionName=HSV_stress_pos&position=chr2%3A185463093-185809219
ENSG00000065548	ZC3H15	4.9	6.68	0	2.5	0	0.35	7.32	13.84	18.04	16.94	18.67	11.38	https://genome.ucsc.edu/cgi-bin/hgTracks?hgS_doOtherUser=submit&hgS_otherUserName=Caroline%20Friedel&hgS_otherUserSessionName=HSV_stress_pos&position=chr2%3A187350883-187379090
ENSG00000003436	TFPI	12.64	14.7	1.99	16.07	0	0	0	1.31	9.83	22.99	38.78	107.25	https://genome.ucsc.edu/cgi-bin/hgTracks?hgS_doOtherUser=submit&hgS_otherUserName=Caroline%20Friedel&hgS_otherUserSessionName=HSV_stress_neg&position=chr2%3A188323957-188430487
ENSG00000144366	GULP1	76.07	58.51	46.95	67.67	0	3.28	24.12	68.98	97.41	111.37	111.67	128.06	https://genome.ucsc.edu/cgi-bin/hgTracks?hgS_doOtherUser=submit&hgS_otherUserName=Caroline%20Friedel&hgS_otherUserSessionName=HSV_stress_pos&position=chr2%3A189156396-189465653
ENSG00000168542	COL3A1	0.83	0.39	0.03	0	0	0.11	0.16	0.12	0.22	0	1.51	2	https://genome.ucsc.edu/cgi-bin/hgTracks?hgS_doOtherUser=submit&hgS_otherUserName=Caroline%20Friedel&hgS_otherUserSessionName=HSV_stress_pos&position=chr2%3A189839046-189882472
ENSG00000204262	COL5A2	2.44	4.46	0.54	1.29	0	0.16	0.4	0.89	1.79	2.59	8.75	9.51	https://genome.ucsc.edu/cgi-bin/hgTracks?hgS_doOtherUser=submit&hgS_otherUserName=Caroline%20Friedel&hgS_otherUserSessionName=HSV_stress_neg&position=chr2%3A189891622-190044605
ENSG00000115368	WDR75	2.02	2.28	13.97	14.97	6.14	1.53	8.25	37.62	66.51	85.72	104.56	93.73	https://genome.ucsc.edu/cgi-bin/hgTracks?hgS_doOtherUser=submit&hgS_otherUserName=Caroline%20Friedel&hgS_otherUserSessionName=HSV_stress_pos&position=chr2%3A190306159-190345291
ENSG00000128699	ORMDL1	18.74	27.23	14.77	18.72	1.13	1.96	4.13	16.89	25.37	37.67	49.79	66.27	https://genome.ucsc.edu/cgi-bin/hgTracks?hgS_doOtherUser=submit&hgS_otherUserName=Caroline%20Friedel&hgS_otherUserSessionName=HSV_stress_neg&position=chr2%3A190630049-190649097
ENSG00000138386	NAB1	13.24	13.16	11.5	25.02	0	0.98	4.09	16.21	44.01	27.8	58.25	63.01	https://genome.ucsc.edu/cgi-bin/hgTracks?hgS_doOtherUser=submit&hgS_otherUserName=Caroline%20Friedel&hgS_otherUserSessionName=HSV_stress_pos&position=chr2%3A191511472-191562492
ENSG00000115419	GLS	22.35	34.19	16.36	36.76	0.11	0.05	1.67	4.38	12.97	24.88	55.85	80.74	https://genome.ucsc.edu/cgi-bin/hgTracks?hgS_doOtherUser=submit&hgS_otherUserName=Caroline%20Friedel&hgS_otherUserSessionName=HSV_stress_pos&position=chr2%3A191745553-191835278
ENSG00000115415	STAT1	6.11	0.79	0	0	1.95	2.33	11.46	20.23	26.6	36.64	42.87	44.02	https://genome.ucsc.edu/cgi-bin/hgTracks?hgS_doOtherUser=submit&hgS_otherUserName=Caroline%20Friedel&hgS_otherUserSessionName=HSV_stress_neg&position=chr2%3A191824084-191885686
ENSG00000128641	MYO1B	34.21	13.34	14.45	32.13	0	1.31	4.77	15.23	36.75	38.18	49.79	68.7	https://genome.ucsc.edu/cgi-bin/hgTracks?hgS_doOtherUser=submit&hgS_otherUserName=Caroline%20Friedel&hgS_otherUserSessionName=HSV_stress_pos&position=chr2%3A192109911-192295115
ENSG00000173559	NABP1	45.2	40.56	33.01	50.84	1.25	0.97	4.37	13.67	31.76	39.33	50.14	57.97	https://genome.ucsc.edu/cgi-bin/hgTracks?hgS_doOtherUser=submit&hgS_otherUserName=Caroline%20Friedel&hgS_otherUserSessionName=HSV_stress_pos&position=chr2%3A192542794-192566385
ENSG00000196950	SLC39A10	16.99	14.36	5.55	16.55	2.54	1.85	9.22	21.43	35.02	38.2	51.08	74.51	https://genome.ucsc.edu/cgi-bin/hgTracks?hgS_doOtherUser=submit&hgS_otherUserName=Caroline%20Friedel&hgS_otherUserSessionName=HSV_stress_pos&position=chr2%3A196440701-196607426
ENSG00000138411	HECW2	40.72	40.69	9.52	32.72	0	0.93	1.3	14.3	37.29	46.26	45	42.13	https://genome.ucsc.edu/cgi-bin/hgTracks?hgS_doOtherUser=submit&hgS_otherUserName=Caroline%20Friedel&hgS_otherUserSessionName=HSV_stress_neg&position=chr2%3A197054094-197458416
ENSG00000115524	SF3B1	2.55	1.87	3.08	12.2	0.01	0	0.49	1.16	2.61	3.63	9.38	16.21	https://genome.ucsc.edu/cgi-bin/hgTracks?hgS_doOtherUser=submit&hgS_otherUserName=Caroline%20Friedel&hgS_otherUserSessionName=HSV_stress_neg&position=chr2%3A198249508-198299815
ENSG00000144381	HSPD1	0.4	0.1	24.89	45.11	0	0.67	1.27	2.65	4.07	7.73	17.88	18.83	https://genome.ucsc.edu/cgi-bin/hgTracks?hgS_doOtherUser=submit&hgS_otherUserName=Caroline%20Friedel&hgS_otherUserSessionName=HSV_stress_neg&position=chr2%3A198346305-198381461
ENSG00000155744	FAM126B	43.05	67.28	12.66	39.59	1.46	2.84	20.87	50.46	65.78	84.03	105.03	114.26	https://genome.ucsc.edu/cgi-bin/hgTracks?hgS_doOtherUser=submit&hgS_otherUserName=Caroline%20Friedel&hgS_otherUserSessionName=HSV_stress_neg&position=chr2%3A201833441-201936394
ENSG00000119013	NDUFB3	0	0	4.28	6.3	0.54	1.53	2.74	3.7	6.43	14.36	33.24	55.19	https://genome.ucsc.edu/cgi-bin/hgTracks?hgS_doOtherUser=submit&hgS_otherUserName=Caroline%20Friedel&hgS_otherUserSessionName=HSV_stress_pos&position=chr2%3A201936156-201955473
ENSG00000155760	FZD7	14.63	12.13	3.77	29.75	0.47	0.62	3.01	6.98	10.36	8.59	13.91	24.46	https://genome.ucsc.edu/cgi-bin/hgTracks?hgS_doOtherUser=submit&hgS_otherUserName=Caroline%20Friedel&hgS_otherUserSessionName=HSV_stress_pos&position=chr2%3A202899310-202908160
ENSG00000055044	NOP58	3.26	4.7	27.63	52.48	0.66	1.26	2.87	2.58	7.79	12.38	20.6	29.82	https://genome.ucsc.edu/cgi-bin/hgTracks?hgS_doOtherUser=submit&hgS_otherUserName=Caroline%20Friedel&hgS_otherUserSessionName=HSV_stress_pos&position=chr2%3A203130439-203173389
ENSG00000144426	NBEAL1	54.63	42.99	10.48	23.83	0	1.56	5.71	29.01	48.95	64.41	80.46	78.23	https://genome.ucsc.edu/cgi-bin/hgTracks?hgS_doOtherUser=submit&hgS_otherUserName=Caroline%20Friedel&hgS_otherUserSessionName=HSV_stress_pos&position=chr2%3A203879602-204096101
ENSG00000173166	RAPH1	10.73	10.52	0.06	0.78	0	0	0.36	1.02	1.66	2.3	9.95	14.7	https://genome.ucsc.edu/cgi-bin/hgTracks?hgS_doOtherUser=submit&hgS_otherUserName=Caroline%20Friedel&hgS_otherUserSessionName=HSV_stress_neg&position=chr2%3A204254068-204400133
ENSG00000116117	PARD3B	31.68	36.27	0	2.04	0.39	0.13	4.99	16.35	38.58	48.58	76.93	72.02	https://genome.ucsc.edu/cgi-bin/hgTracks?hgS_doOtherUser=submit&hgS_otherUserName=Caroline%20Friedel&hgS_otherUserSessionName=HSV_stress_pos&position=chr2%3A205410516-206489886
ENSG00000114942	EEF1B2	1.64	0	6.57	22.35	0.45	0.03	0.97	1.72	0.73	1.83	3.13	5.23	https://genome.ucsc.edu/cgi-bin/hgTracks?hgS_doOtherUser=submit&hgS_otherUserName=Caroline%20Friedel&hgS_otherUserSessionName=HSV_stress_pos&position=chr2%3A207024309-207032652
ENSG00000183671	GPR1	5	3.52	0.94	2.39	0.64	0	3.86	14.08	23.91	25.81	34.35	89.85	https://genome.ucsc.edu/cgi-bin/hgTracks?hgS_doOtherUser=submit&hgS_otherUserName=Caroline%20Friedel&hgS_otherUserSessionName=HSV_stress_neg&position=chr2%3A207035040-207082771
ENSG00000118246	FASTKD2	19.8	1.52	19.29	3.01	0	0	8.81	20.31	32.71	19.4	20.34	22.13	https://genome.ucsc.edu/cgi-bin/hgTracks?hgS_doOtherUser=submit&hgS_otherUserName=Caroline%20Friedel&hgS_otherUserSessionName=HSV_stress_pos&position=chr2%3A207630081-207662233
ENSG00000118263	KLF7	10.36	18	0	0.26	0	0.45	2.32	8.25	26.08	39.79	67.85	81.44	https://genome.ucsc.edu/cgi-bin/hgTracks?hgS_doOtherUser=submit&hgS_otherUserName=Caroline%20Friedel&hgS_otherUserSessionName=HSV_stress_neg&position=chr2%3A207933861-208031991
ENSG00000118260	CREB1	28.51	19.95	16.14	38.88	0	1.5	8.39	32.25	51.36	68.67	112.56	104.04	https://genome.ucsc.edu/cgi-bin/hgTracks?hgS_doOtherUser=submit&hgS_otherUserName=Caroline%20Friedel&hgS_otherUserSessionName=HSV_stress_pos&position=chr2%3A208394461-208473155
ENSG00000163249	CCNYL1	6.42	6.42	10.57	26.99	0	1.07	1.27	8.24	35.37	41.79	73.27	88.24	https://genome.ucsc.edu/cgi-bin/hgTracks?hgS_doOtherUser=submit&hgS_otherUserName=Caroline%20Friedel&hgS_otherUserSessionName=HSV_stress_pos&position=chr2%3A208576264-208631563
ENSG00000178385	PLEKHM3	34.63	34.37	0	18.54	0	0	0	0	0	1.17	0	36.11	https://genome.ucsc.edu/cgi-bin/hgTracks?hgS_doOtherUser=submit&hgS_otherUserName=Caroline%20Friedel&hgS_otherUserSessionName=HSV_stress_neg&position=chr2%3A208688027-208890284
ENSG00000115365	LANCL1	0	0	0	0	0	0.65	2.65	8.53	12.19	21.73	30.31	61.07	https://genome.ucsc.edu/cgi-bin/hgTracks?hgS_doOtherUser=submit&hgS_otherUserName=Caroline%20Friedel&hgS_otherUserSessionName=HSV_stress_neg&position=chr2%3A211290973-211342376
ENSG00000138376	BARD1	34.37	16.1	6.83	8.11	2.85	1.39	7.85	23.89	48.56	56.88	94.57	115.91	https://genome.ucsc.edu/cgi-bin/hgTracks?hgS_doOtherUser=submit&hgS_otherUserName=Caroline%20Friedel&hgS_otherUserSessionName=HSV_stress_neg&position=chr2%3A215585370-215674428
ENSG00000138363	ATIC	1.36	0	20.91	19.17	0	0.93	0	0	0	0	0	5.73	https://genome.ucsc.edu/cgi-bin/hgTracks?hgS_doOtherUser=submit&hgS_otherUserName=Caroline%20Friedel&hgS_otherUserSessionName=HSV_stress_pos&position=chr2%3A216176540-216219487
ENSG00000115414	FN1	0.02	0	0.01	0.27	0.01	0.06	0.06	0	0.01	0.04	0.1	0.38	https://genome.ucsc.edu/cgi-bin/hgTracks?hgS_doOtherUser=submit&hgS_otherUserName=Caroline%20Friedel&hgS_otherUserSessionName=HSV_stress_neg&position=chr2%3A216220163-216300895
ENSG00000138375	SMARCAL1	0.72	0.6	2.34	2.45	0	0.37	1.08	0.37	0.62	1	5.8	4.51	https://genome.ucsc.edu/cgi-bin/hgTracks?hgS_doOtherUser=submit&hgS_otherUserName=Caroline%20Friedel&hgS_otherUserSessionName=HSV_stress_pos&position=chr2%3A217277137-217352776
ENSG00000197756	RPL37A	0.64	5.42	0.05	0.46	0	0	0	0	1.24	5.06	18	40.72	https://genome.ucsc.edu/cgi-bin/hgTracks?hgS_doOtherUser=submit&hgS_otherUserName=Caroline%20Friedel&hgS_otherUserSessionName=HSV_stress_pos&position=chr2%3A217362912-217448903
ENSG00000115461	IGFBP5	0.07	0	0.09	0.27	0	0.03	0.08	0	0.18	0.28	0.57	3.59	https://genome.ucsc.edu/cgi-bin/hgTracks?hgS_doOtherUser=submit&hgS_otherUserName=Caroline%20Friedel&hgS_otherUserSessionName=HSV_stress_neg&position=chr2%3A217531828-217560248
ENSG00000079308	TNS1	61.57	62.34	32.23	51.05	0.6	0.26	4.47	10.59	21.18	31.72	64.99	75.56	https://genome.ucsc.edu/cgi-bin/hgTracks?hgS_doOtherUser=submit&hgS_otherUserName=Caroline%20Friedel&hgS_otherUserSessionName=HSV_stress_neg&position=chr2%3A218659512-218867718
ENSG00000135913	USP37	29.36	18.71	32.05	47.62	2.25	3.76	11.05	26.79	51.24	52.3	57.97	59.04	https://genome.ucsc.edu/cgi-bin/hgTracks?hgS_doOtherUser=submit&hgS_otherUserName=Caroline%20Friedel&hgS_otherUserSessionName=HSV_stress_neg&position=chr2%3A219309974-219433084
ENSG00000144580	RQCD1	5.76	5.92	6.8	21.67	0	0.8	2.86	5.46	13.26	17.12	23.12	29.93	https://genome.ucsc.edu/cgi-bin/hgTracks?hgS_doOtherUser=submit&hgS_otherUserName=Caroline%20Friedel&hgS_otherUserSessionName=HSV_stress_pos&position=chr2%3A219433303-219466803
ENSG00000144567	FAM134A	6.18	13.71	3.51	10.76	0	1.45	0.84	1.29	2.64	9.85	13.4	17.08	https://genome.ucsc.edu/cgi-bin/hgTracks?hgS_doOtherUser=submit&hgS_otherUserName=Caroline%20Friedel&hgS_otherUserSessionName=HSV_stress_pos&position=chr2%3A220040947-220055201
ENSG00000123992	DNPEP	17.02	20.35	13.96	27.62	5.14	5.81	1.6	4.86	4.38	0	19.26	0	https://genome.ucsc.edu/cgi-bin/hgTracks?hgS_doOtherUser=submit&hgS_otherUserName=Caroline%20Friedel&hgS_otherUserSessionName=HSV_stress_neg&position=chr2%3A220233268-220264744
ENSG00000116106	EPHA4	19.35	8.98	6.89	24.76	0	0	0	6.18	33.88	36.15	58.15	71.06	https://genome.ucsc.edu/cgi-bin/hgTracks?hgS_doOtherUser=submit&hgS_otherUserName=Caroline%20Friedel&hgS_otherUserSessionName=HSV_stress_neg&position=chr2%3A222277747-222438922
ENSG00000135903	PAX3	18.53	16.6	10.87	27.21	3.15	0.46	2.6	16.32	31.42	48.93	43.01	36.63	https://genome.ucsc.edu/cgi-bin/hgTracks?hgS_doOtherUser=submit&hgS_otherUserName=Caroline%20Friedel&hgS_otherUserSessionName=HSV_stress_neg&position=chr2%3A223059607-223163715
ENSG00000123983	ACSL3	8.24	11.25	0.05	4.32	0.26	1.02	3.73	10.41	26.42	27.3	40.57	44.34	https://genome.ucsc.edu/cgi-bin/hgTracks?hgS_doOtherUser=submit&hgS_otherUserName=Caroline%20Friedel&hgS_otherUserSessionName=HSV_stress_pos&position=chr2%3A223725652-223814357
ENSG00000135919	SERPINE2	0	0	3.79	9.65	0.53	0.92	0.18	0.65	1.82	4.49	6.72	18.83	https://genome.ucsc.edu/cgi-bin/hgTracks?hgS_doOtherUser=submit&hgS_otherUserName=Caroline%20Friedel&hgS_otherUserSessionName=HSV_stress_neg&position=chr2%3A224834829-224904036
ENSG00000036257	CUL3	15.67	16.45	15.48	30.34	0.77	1.56	7.58	24.1	50.29	68.91	92.59	95.09	https://genome.ucsc.edu/cgi-bin/hgTracks?hgS_doOtherUser=submit&hgS_otherUserName=Caroline%20Friedel&hgS_otherUserSessionName=HSV_stress_neg&position=chr2%3A225329867-225450110
ENSG00000135905	DOCK10	34.88	16.24	2.83	7.73	0.29	0.3	4.7	6.33	11.19	8.56	18.5	21.47	https://genome.ucsc.edu/cgi-bin/hgTracks?hgS_doOtherUser=submit&hgS_otherUserName=Caroline%20Friedel&hgS_otherUserSessionName=HSV_stress_neg&position=chr2%3A225624807-225907162
ENSG00000144468	RHBDD1	64.26	42.74	12.53	12.19	2.45	2.33	5.23	7.01	36.66	28.6	69.09	80.82	https://genome.ucsc.edu/cgi-bin/hgTracks?hgS_doOtherUser=submit&hgS_otherUserName=Caroline%20Friedel&hgS_otherUserSessionName=HSV_stress_pos&position=chr2%3A227700297-227868931
ENSG00000168958	MFF	13.86	8.8	25.3	22.1	0.78	2.34	1.23	7.07	33.49	28.42	43.69	91.37	https://genome.ucsc.edu/cgi-bin/hgTracks?hgS_doOtherUser=submit&hgS_otherUserName=Caroline%20Friedel&hgS_otherUserSessionName=HSV_stress_pos&position=chr2%3A228189867-228227550
ENSG00000153827	TRIP12	21.27	15.28	7.66	19.9	1.41	1.56	10.08	22.91	49.74	70.94	82.77	80.77	https://genome.ucsc.edu/cgi-bin/hgTracks?hgS_doOtherUser=submit&hgS_otherUserName=Caroline%20Friedel&hgS_otherUserSessionName=HSV_stress_neg&position=chr2%3A230623554-230787955
ENSG00000135899	SP110	8.54	3.36	0.99	10.26	3.94	5.12	6.25	6.79	28.3	29.73	54.25	68.98	https://genome.ucsc.edu/cgi-bin/hgTracks?hgS_doOtherUser=submit&hgS_otherUserName=Caroline%20Friedel&hgS_otherUserSessionName=HSV_stress_neg&position=chr2%3A231027009-231090444
ENSG00000135932	CAB39	5.95	7.41	1.4	12.41	0.31	0.3	2.08	3.67	9.74	19.39	35.28	51	https://genome.ucsc.edu/cgi-bin/hgTracks?hgS_doOtherUser=submit&hgS_otherUserName=Caroline%20Friedel&hgS_otherUserSessionName=HSV_stress_pos&position=chr2%3A231577560-231690790
ENSG00000115053	NCL	4.91	3.11	2.53	8.67	0.2	0.87	6.4	14.93	27.55	29.07	44.41	49.59	https://genome.ucsc.edu/cgi-bin/hgTracks?hgS_doOtherUser=submit&hgS_otherUserName=Caroline%20Friedel&hgS_otherUserSessionName=HSV_stress_neg&position=chr2%3A232313242-232348352
ENSG00000187514	PTMA	3.5	4.28	0.28	3.76	0.16	0.26	0.65	1.8	3.9	5.21	12.42	24.95	https://genome.ucsc.edu/cgi-bin/hgTracks?hgS_doOtherUser=submit&hgS_otherUserName=Caroline%20Friedel&hgS_otherUserSessionName=HSV_stress_pos&position=chr2%3A232571605-232583251
ENSG00000156973	PDE6D	8.23	9.63	11.46	14.22	3.2	4.1	10.98	6.08	21.94	46.82	54.9	62.51	https://genome.ucsc.edu/cgi-bin/hgTracks?hgS_doOtherUser=submit&hgS_otherUserName=Caroline%20Friedel&hgS_otherUserSessionName=HSV_stress_neg&position=chr2%3A232592135-232650982
ENSG00000144535	DIS3L2	57.81	104.95	27.41	44.44	10.71	13.38	17.44	62.96	108.05	139.2	161.19	151.32	https://genome.ucsc.edu/cgi-bin/hgTracks?hgS_doOtherUser=submit&hgS_otherUserName=Caroline%20Friedel&hgS_otherUserSessionName=HSV_stress_pos&position=chr2%3A232825955-233214060
ENSG00000085982	USP40	41.01	23.54	18.51	31.33	0	0	0	0	30.72	59.73	68.02	96.65	https://genome.ucsc.edu/cgi-bin/hgTracks?hgS_doOtherUser=submit&hgS_otherUserName=Caroline%20Friedel&hgS_otherUserSessionName=HSV_stress_neg&position=chr2%3A234379166-234475428
ENSG00000123485	HJURP	20.44	15.12	12.78	26.64	0	0.36	2.76	17.7	21.82	35.25	43.91	40.58	https://genome.ucsc.edu/cgi-bin/hgTracks?hgS_doOtherUser=submit&hgS_otherUserName=Caroline%20Friedel&hgS_otherUserSessionName=HSV_stress_neg&position=chr2%3A234737062-234763212
ENSG00000188042	ARL4C	0	5.51	0	12.45	0	0.64	4.06	8.11	11.33	8.87	20.78	37.64	https://genome.ucsc.edu/cgi-bin/hgTracks?hgS_doOtherUser=submit&hgS_otherUserName=Caroline%20Friedel&hgS_otherUserSessionName=HSV_stress_neg&position=chr2%3A235396685-235405697
ENSG00000130147	SH3BP4	4.43	6.57	0	1.92	0.7	0.63	0	0	0	0	1.47	7.43	https://genome.ucsc.edu/cgi-bin/hgTracks?hgS_doOtherUser=submit&hgS_otherUserName=Caroline%20Friedel&hgS_otherUserSessionName=HSV_stress_pos&position=chr2%3A235860617-235969358
ENSG00000157985	AGAP1	24.05	35.3	0	0	3.3	4.92	0.74	5.49	10.93	16.35	33.82	47.89	https://genome.ucsc.edu/cgi-bin/hgTracks?hgS_doOtherUser=submit&hgS_otherUserName=Caroline%20Friedel&hgS_otherUserSessionName=HSV_stress_pos&position=chr2%3A236402733-237045444
ENSG00000198612	COPS8	21.24	12.94	11.76	12.34	3.05	3.88	12.65	21.3	28.1	47.69	86.19	97.67	https://genome.ucsc.edu/cgi-bin/hgTracks?hgS_doOtherUser=submit&hgS_otherUserName=Caroline%20Friedel&hgS_otherUserSessionName=HSV_stress_pos&position=chr2%3A237993955-238014109
ENSG00000163359	COL6A3	6.04	0	0	0	0.06	0.49	0.28	0.16	0.42	0.57	1.81	5.12	https://genome.ucsc.edu/cgi-bin/hgTracks?hgS_doOtherUser=submit&hgS_otherUserName=Caroline%20Friedel&hgS_otherUserSessionName=HSV_stress_neg&position=chr2%3A238227646-238323018
ENSG00000115648	MLPH	60.65	49.8	6.44	13.86	0.91	1.64	0.61	0	2.39	2.37	16.38	22.83	https://genome.ucsc.edu/cgi-bin/hgTracks?hgS_doOtherUser=submit&hgS_otherUserName=Caroline%20Friedel&hgS_otherUserSessionName=HSV_stress_pos&position=chr2%3A238394071-238468961
ENSG00000204104	TRAF3IP1	20.25	10.21	10.42	16.2	2.72	3.85	14.69	31.39	59.65	48.92	69.78	45.53	https://genome.ucsc.edu/cgi-bin/hgTracks?hgS_doOtherUser=submit&hgS_otherUserName=Caroline%20Friedel&hgS_otherUserSessionName=HSV_stress_pos&position=chr2%3A239229082-239314541
ENSG00000233608	TWIST2	0	0	0	0	2.54	2.27	1.35	0	0.71	0	0	7.71	https://genome.ucsc.edu/cgi-bin/hgTracks?hgS_doOtherUser=submit&hgS_otherUserName=Caroline%20Friedel&hgS_otherUserSessionName=HSV_stress_pos&position=chr2%3A239756673-239800893
ENSG00000063660	GPC1	31.1	12.74	19.49	41.98	1.26	2.63	2.07	3.26	4.36	4.02	7.5	10.05	https://genome.ucsc.edu/cgi-bin/hgTracks?hgS_doOtherUser=submit&hgS_otherUserName=Caroline%20Friedel&hgS_otherUserSessionName=HSV_stress_pos&position=chr2%3A241375088-241412493
ENSG00000115677	HDLBP	6.71	4.41	3.69	7.87	0	0.31	0.04	0	0.54	1.37	3.35	4.75	https://genome.ucsc.edu/cgi-bin/hgTracks?hgS_doOtherUser=submit&hgS_otherUserName=Caroline%20Friedel&hgS_otherUserSessionName=HSV_stress_neg&position=chr2%3A242161679-242256476
ENSG00000115694	STK25	30.21	29.05	26.99	35.88	1.43	3	1.01	9.57	26.55	35.76	56.99	67.95	https://genome.ucsc.edu/cgi-bin/hgTracks?hgS_doOtherUser=submit&hgS_otherUserName=Caroline%20Friedel&hgS_otherUserSessionName=HSV_stress_neg&position=chr2%3A242427089-242449145
ENSG00000168397	ATG4B	45.36	72.48	26.3	36.07	1.45	0	0	0	8.38	14.06	24.59	24.54	https://genome.ucsc.edu/cgi-bin/hgTracks?hgS_doOtherUser=submit&hgS_otherUserName=Caroline%20Friedel&hgS_otherUserSessionName=HSV_stress_pos&position=chr2%3A242576628-242618272
ENSG00000168393	DTYMK	4.69	0.25	4.8	5.36	2.81	1.26	1.05	4.81	7.42	9.37	28.78	19.33	https://genome.ucsc.edu/cgi-bin/hgTracks?hgS_doOtherUser=submit&hgS_otherUserName=Caroline%20Friedel&hgS_otherUserSessionName=HSV_stress_neg&position=chr2%3A242610157-242626406
ENSG00000113851	CRBN	65.28	22.16	24.57	24.9	0	0	8.64	50.31	49.28	53.21	67.68	68.88	https://genome.ucsc.edu/cgi-bin/hgTracks?hgS_doOtherUser=submit&hgS_otherUserName=Caroline%20Friedel&hgS_otherUserSessionName=HSV_stress_neg&position=chr3%3A3185676-3221394
ENSG00000144455	SUMF1	5.89	12.82	0.93	0	0	0.14	0	3.82	1.08	2.39	6.65	25.92	https://genome.ucsc.edu/cgi-bin/hgTracks?hgS_doOtherUser=submit&hgS_otherUserName=Caroline%20Friedel&hgS_otherUserSessionName=HSV_stress_neg&position=chr3%3A3737498-4508965
ENSG00000170364	SETMAR	20.49	20.48	0	35.46	2.29	7.05	4.54	11	3.78	34.78	55.58	83.61	https://genome.ucsc.edu/cgi-bin/hgTracks?hgS_doOtherUser=submit&hgS_otherUserName=Caroline%20Friedel&hgS_otherUserSessionName=HSV_stress_pos&position=chr3%3A4344988-4364251
ENSG00000134107	BHLHE40	1	0.95	0.5	1.57	0.18	0	0	0.41	0.73	0.62	0.37	8.43	https://genome.ucsc.edu/cgi-bin/hgTracks?hgS_doOtherUser=submit&hgS_otherUserName=Caroline%20Friedel&hgS_otherUserSessionName=HSV_stress_pos&position=chr3%3A5020801-5032008
ENSG00000134108	ARL8B	28.2	36.55	13.05	33.87	2.3	1.35	8.72	9.82	16.93	21.91	36.69	38.51	https://genome.ucsc.edu/cgi-bin/hgTracks?hgS_doOtherUser=submit&hgS_otherUserName=Caroline%20Friedel&hgS_otherUserSessionName=HSV_stress_pos&position=chr3%3A5163905-5227596
ENSG00000070950	RAD18	24.04	33.25	1.64	2.96	4.07	0	1.48	6.2	7.62	18.86	16.77	24.18	https://genome.ucsc.edu/cgi-bin/hgTracks?hgS_doOtherUser=submit&hgS_otherUserName=Caroline%20Friedel&hgS_otherUserSessionName=HSV_stress_neg&position=chr3%3A8812088-9005457
ENSG00000134077	THUMPD3	4.77	6.9	15.73	26.87	0	0	0.48	1.41	3.42	0	3.38	20.54	https://genome.ucsc.edu/cgi-bin/hgTracks?hgS_doOtherUser=submit&hgS_otherUserName=Caroline%20Friedel&hgS_otherUserSessionName=HSV_stress_pos&position=chr3%3A9404526-9433475
ENSG00000168137	SETD5	2.33	3.9	2.01	8.73	2.33	1.64	4.61	9.18	16.16	20.09	30.91	36.97	https://genome.ucsc.edu/cgi-bin/hgTracks?hgS_doOtherUser=submit&hgS_otherUserName=Caroline%20Friedel&hgS_otherUserSessionName=HSV_stress_pos&position=chr3%3A9439299-9525924
ENSG00000254999	BRK1	1.56	1.07	3.31	8.35	1.15	1.74	4.16	3.89	4.65	5.57	9.11	15.63	https://genome.ucsc.edu/cgi-bin/hgTracks?hgS_doOtherUser=submit&hgS_otherUserName=Caroline%20Friedel&hgS_otherUserSessionName=HSV_stress_pos&position=chr3%3A10157276-10173874
ENSG00000196639	HRH1	29.14	25.95	0	0	0.58	3.21	4.51	6.06	13.76	13.55	34.05	72	https://genome.ucsc.edu/cgi-bin/hgTracks?hgS_doOtherUser=submit&hgS_otherUserName=Caroline%20Friedel&hgS_otherUserSessionName=HSV_stress_pos&position=chr3%3A11178779-11310243
ENSG00000132170	PPARG	0	0	0	1.65	0	0.98	2.54	10.95	26.23	36.52	72.99	66.75	https://genome.ucsc.edu/cgi-bin/hgTracks?hgS_doOtherUser=submit&hgS_otherUserName=Caroline%20Friedel&hgS_otherUserSessionName=HSV_stress_pos&position=chr3%3A12328867-12480855
ENSG00000075975	MKRN2	25.57	16.31	13.87	26.77	2.31	1.98	3.24	5.19	7.71	9.83	21.8	41.16	https://genome.ucsc.edu/cgi-bin/hgTracks?hgS_doOtherUser=submit&hgS_otherUserName=Caroline%20Friedel&hgS_otherUserSessionName=HSV_stress_pos&position=chr3%3A12598513-12630212
ENSG00000132155	RAF1	9	6.98	7.53	17.53	0.71	0.23	1.61	2.77	5.94	9.1	13.53	22.69	https://genome.ucsc.edu/cgi-bin/hgTracks?hgS_doOtherUser=submit&hgS_otherUserName=Caroline%20Friedel&hgS_otherUserSessionName=HSV_stress_neg&position=chr3%3A12620100-12705725
ENSG00000144711	IQSEC1	20.86	5.29	3.17	3.21	1	0.52	0	0	0	1.26	6.07	6.77	https://genome.ucsc.edu/cgi-bin/hgTracks?hgS_doOtherUser=submit&hgS_otherUserName=Caroline%20Friedel&hgS_otherUserSessionName=HSV_stress_neg&position=chr3%3A12933719-13114617
ENSG00000163520	FBLN2	21.13	8.11	2.26	9.32	0.31	0.71	0.53	0.22	0.55	1.08	5.29	5.29	https://genome.ucsc.edu/cgi-bin/hgTracks?hgS_doOtherUser=submit&hgS_otherUserName=Caroline%20Friedel&hgS_otherUserSessionName=HSV_stress_pos&position=chr3%3A13573824-13684922
ENSG00000154767	XPC	7.89	5.07	1.63	7.99	0.98	0.53	0	2.31	12.47	18.16	28.96	40.29	https://genome.ucsc.edu/cgi-bin/hgTracks?hgS_doOtherUser=submit&hgS_otherUserName=Caroline%20Friedel&hgS_otherUserSessionName=HSV_stress_neg&position=chr3%3A14181647-14220283
ENSG00000170860	LSM3	24.16	1.94	9.99	16.23	2.24	5.82	15.65	35.21	49.79	53.92	58.3	77.93	https://genome.ucsc.edu/cgi-bin/hgTracks?hgS_doOtherUser=submit&hgS_otherUserName=Caroline%20Friedel&hgS_otherUserSessionName=HSV_stress_pos&position=chr3%3A14219858-14247619
ENSG00000131389	SLC6A6	16.76	11.92	0	3.17	0.22	1.39	1.11	0.11	0.9	4.6	9.04	15.45	https://genome.ucsc.edu/cgi-bin/hgTracks?hgS_doOtherUser=submit&hgS_otherUserName=Caroline%20Friedel&hgS_otherUserSessionName=HSV_stress_pos&position=chr3%3A14444076-14535857
ENSG00000177463	NR2C2	50.43	48.54	15.74	29.17	0	0	1.81	13.22	27.85	24.63	44.42	41.85	https://genome.ucsc.edu/cgi-bin/hgTracks?hgS_doOtherUser=submit&hgS_otherUserName=Caroline%20Friedel&hgS_otherUserSessionName=HSV_stress_pos&position=chr3%3A14989091-15100107
ENSG00000144597	EAF1	0.41	3.47	3.27	12.38	0.17	0.25	3.23	5.87	15.11	17.01	41.69	42.3	https://genome.ucsc.edu/cgi-bin/hgTracks?hgS_doOtherUser=submit&hgS_otherUserName=Caroline%20Friedel&hgS_otherUserSessionName=HSV_stress_pos&position=chr3%3A15468862-15489120
ENSG00000206560	ANKRD28	6.87	3.98	0	0	0.44	1.16	6.52	19.83	37.77	46.08	61.81	73.13	https://genome.ucsc.edu/cgi-bin/hgTracks?hgS_doOtherUser=submit&hgS_otherUserName=Caroline%20Friedel&hgS_otherUserSessionName=HSV_stress_neg&position=chr3%3A15703743-15901278
ENSG00000131378	RFTN1	60.89	31.15	11.05	16.7	5.49	6.05	29.63	36.61	63.38	85.19	92.07	115.92	https://genome.ucsc.edu/cgi-bin/hgTracks?hgS_doOtherUser=submit&hgS_otherUserName=Caroline%20Friedel&hgS_otherUserSessionName=HSV_stress_neg&position=chr3%3A16350081-16555533
ENSG00000154822	PLCL2	17.64	3.07	7.31	17.79	2.99	3.6	10.25	31.73	61.73	71.78	91.91	92.49	https://genome.ucsc.edu/cgi-bin/hgTracks?hgS_doOtherUser=submit&hgS_otherUserName=Caroline%20Friedel&hgS_otherUserSessionName=HSV_stress_pos&position=chr3%3A16844159-17137086
ENSG00000144566	RAB5A	15.42	17.66	8.44	32.01	2.53	2.74	4.36	10.22	34.69	36.79	71.57	95.67	https://genome.ucsc.edu/cgi-bin/hgTracks?hgS_doOtherUser=submit&hgS_otherUserName=Caroline%20Friedel&hgS_otherUserSessionName=HSV_stress_pos&position=chr3%3A19988571-20031667
ENSG00000129810	SGOL1	20.27	4.18	8.1	0.76	4.95	0.88	30.02	38.97	81.42	55.34	98	62.69	https://genome.ucsc.edu/cgi-bin/hgTracks?hgS_doOtherUser=submit&hgS_otherUserName=Caroline%20Friedel&hgS_otherUserSessionName=HSV_stress_neg&position=chr3%3A20197085-20227784
ENSG00000182247	UBE2E2	61.57	65.14	7	34.99	2.44	5.16	24.18	42.12	81.15	101.43	88.84	104.48	https://genome.ucsc.edu/cgi-bin/hgTracks?hgS_doOtherUser=submit&hgS_otherUserName=Caroline%20Friedel&hgS_otherUserSessionName=HSV_stress_pos&position=chr3%3A23244511-23638284
ENSG00000197885	NKIRAS1	21.56	14.05	27.34	53.61	5.89	3.05	20.96	23.53	22.12	37.92	50.39	82.36	https://genome.ucsc.edu/cgi-bin/hgTracks?hgS_doOtherUser=submit&hgS_otherUserName=Caroline%20Friedel&hgS_otherUserSessionName=HSV_stress_neg&position=chr3%3A23928151-23988082
ENSG00000163512	AZI2	2.38	1.24	1.95	12.57	0	0	0.62	2.31	5.55	9.33	11.26	27.45	https://genome.ucsc.edu/cgi-bin/hgTracks?hgS_doOtherUser=submit&hgS_otherUserName=Caroline%20Friedel&hgS_otherUserSessionName=HSV_stress_neg&position=chr3%3A28351494-28390618
ENSG00000144642	RBMS3	51.75	60.51	10.84	21.7	2.55	3.21	24.13	56.84	74.32	103.29	111.75	146.3	https://genome.ucsc.edu/cgi-bin/hgTracks?hgS_doOtherUser=submit&hgS_otherUserName=Caroline%20Friedel&hgS_otherUserSessionName=HSV_stress_pos&position=chr3%3A29322473-30056886
ENSG00000163527	STT3B	15.51	7.85	6.9	7.59	0	1.62	12.4	23.32	34.31	38.02	49.42	60.11	https://genome.ucsc.edu/cgi-bin/hgTracks?hgS_doOtherUser=submit&hgS_otherUserName=Caroline%20Friedel&hgS_otherUserSessionName=HSV_stress_pos&position=chr3%3A31574130-31684112
ENSG00000153551	CMTM7	35.67	7.58	13.11	20.47	2.34	4.73	0.61	1.35	4.93	3.85	22.6	30.51	https://genome.ucsc.edu/cgi-bin/hgTracks?hgS_doOtherUser=submit&hgS_otherUserName=Caroline%20Friedel&hgS_otherUserSessionName=HSV_stress_pos&position=chr3%3A32433163-32529559
ENSG00000144635	DYNC1LI1	23.3	42.6	18.95	27.61	0.33	0	0	0	3.37	5.98	21.55	57.92	https://genome.ucsc.edu/cgi-bin/hgTracks?hgS_doOtherUser=submit&hgS_otherUserName=Caroline%20Friedel&hgS_otherUserSessionName=HSV_stress_neg&position=chr3%3A32562463-32612366
ENSG00000182973	CNOT10	22.17	16.1	30.43	53.39	0	2.1	5.48	22.41	41.83	47.25	46.46	63.53	https://genome.ucsc.edu/cgi-bin/hgTracks?hgS_doOtherUser=submit&hgS_otherUserName=Caroline%20Friedel&hgS_otherUserSessionName=HSV_stress_pos&position=chr3%3A32726637-32820367
ENSG00000170266	GLB1	2.51	0	4.17	4.85	0	0.56	0.55	0.49	0.88	0	1.25	1.89	https://genome.ucsc.edu/cgi-bin/hgTracks?hgS_doOtherUser=submit&hgS_otherUserName=Caroline%20Friedel&hgS_otherUserSessionName=HSV_stress_neg&position=chr3%3A33033100-33138722
ENSG00000170275	CRTAP	19.59	9.4	8.76	4.35	0.93	0	1.1	0	0	0	0	0	https://genome.ucsc.edu/cgi-bin/hgTracks?hgS_doOtherUser=submit&hgS_otherUserName=Caroline%20Friedel&hgS_otherUserSessionName=HSV_stress_pos&position=chr3%3A33155471-33194265
ENSG00000153558	FBXL2	75.73	45.98	10.93	39	7.47	5.17	0	4.91	11.3	17.24	44.21	94.67	https://genome.ucsc.edu/cgi-bin/hgTracks?hgS_doOtherUser=submit&hgS_otherUserName=Caroline%20Friedel&hgS_otherUserSessionName=HSV_stress_pos&position=chr3%3A33318517-33450154
ENSG00000153560	UBP1	23.33	21.84	21.62	41.93	1.37	2.74	21.4	45.95	62.81	76.42	93.09	84.54	https://genome.ucsc.edu/cgi-bin/hgTracks?hgS_doOtherUser=submit&hgS_otherUserName=Caroline%20Friedel&hgS_otherUserSessionName=HSV_stress_neg&position=chr3%3A33424828-33482863
ENSG00000170248	PDCD6IP	5.89	6.19	10.58	22.53	0.7	1.06	1.34	0.58	4.39	9.08	23.31	35.73	https://genome.ucsc.edu/cgi-bin/hgTracks?hgS_doOtherUser=submit&hgS_otherUserName=Caroline%20Friedel&hgS_otherUserSessionName=HSV_stress_pos&position=chr3%3A33839844-33916194
ENSG00000076242	MLH1	10.54	4.15	1.93	10.6	0	0	0	0	3.56	5.93	32.85	62.65	https://genome.ucsc.edu/cgi-bin/hgTracks?hgS_doOtherUser=submit&hgS_otherUserName=Caroline%20Friedel&hgS_otherUserSessionName=HSV_stress_pos&position=chr3%3A37034823-37112380
ENSG00000144674	GOLGA4	14.01	15.34	10.73	11.72	0.68	2.29	11.62	19.34	39.67	55.67	66.37	84.91	https://genome.ucsc.edu/cgi-bin/hgTracks?hgS_doOtherUser=submit&hgS_otherUserName=Caroline%20Friedel&hgS_otherUserSessionName=HSV_stress_pos&position=chr3%3A37284668-37413242
ENSG00000172939	OXSR1	16.81	18.68	5.12	12.97	0.4	0.83	6.71	19.73	33.83	39.48	64.38	62.78	https://genome.ucsc.edu/cgi-bin/hgTracks?hgS_doOtherUser=submit&hgS_otherUserName=Caroline%20Friedel&hgS_otherUserSessionName=HSV_stress_pos&position=chr3%3A38206580-38301979
ENSG00000114742	WDR48	13.48	13.25	0.97	10.35	2.37	2.18	6.5	9.93	21.94	23.66	40.39	33.82	https://genome.ucsc.edu/cgi-bin/hgTracks?hgS_doOtherUser=submit&hgS_otherUserName=Caroline%20Friedel&hgS_otherUserSessionName=HSV_stress_pos&position=chr3%3A39093489-39143155
ENSG00000144655	CSRNP1	25.69	12.39	29.04	63.11	0.94	0	0	0	0.21	2.52	6.75	36.32	https://genome.ucsc.edu/cgi-bin/hgTracks?hgS_doOtherUser=submit&hgS_otherUserName=Caroline%20Friedel&hgS_otherUserSessionName=HSV_stress_neg&position=chr3%3A39178346-39196053
ENSG00000144659	SLC25A38	24.28	23.47	2.41	12.07	2.48	1.96	4.84	11.93	27.44	24.2	42.17	35.03	https://genome.ucsc.edu/cgi-bin/hgTracks?hgS_doOtherUser=submit&hgS_otherUserName=Caroline%20Friedel&hgS_otherUserSessionName=HSV_stress_pos&position=chr3%3A39424839-39443842
ENSG00000114784	EIF1B	21.43	6.6	8.22	31.38	2.28	4.6	9.8	19.62	46.43	57.54	97.67	174.25	https://genome.ucsc.edu/cgi-bin/hgTracks?hgS_doOtherUser=submit&hgS_otherUserName=Caroline%20Friedel&hgS_otherUserSessionName=HSV_stress_pos&position=chr3%3A40351175-40358915
ENSG00000168036	CTNNB1	6.02	6.4	0.74	1.85	0.07	0.02	0.31	2.74	13.02	15.37	32.14	44.92	https://genome.ucsc.edu/cgi-bin/hgTracks?hgS_doOtherUser=submit&hgS_otherUserName=Caroline%20Friedel&hgS_otherUserSessionName=HSV_stress_pos&position=chr3%3A41236328-41306587
ENSG00000182606	TRAK1	30.23	16.69	5.17	9.52	0	1.28	0.07	0.5	0.99	1.51	5.27	17.68	https://genome.ucsc.edu/cgi-bin/hgTracks?hgS_doOtherUser=submit&hgS_otherUserName=Caroline%20Friedel&hgS_otherUserSessionName=HSV_stress_pos&position=chr3%3A42055294-42272381
ENSG00000008324	SS18L2	0	1.61	11.31	46.24	3.23	0	11.34	16.88	25.28	36.56	109.5	111.23	https://genome.ucsc.edu/cgi-bin/hgTracks?hgS_doOtherUser=submit&hgS_otherUserName=Caroline%20Friedel&hgS_otherUserSessionName=HSV_stress_pos&position=chr3%3A42623332-42641606
ENSG00000163788	SNRK	0.22	0.91	0	0.19	0.12	0	0	0	0	0	1.14	3.04	https://genome.ucsc.edu/cgi-bin/hgTracks?hgS_doOtherUser=submit&hgS_otherUserName=Caroline%20Friedel&hgS_otherUserSessionName=HSV_stress_pos&position=chr3%3A43328004-43471256
ENSG00000011198	ABHD5	56.85	73.92	43.71	67	0.55	0.88	11.83	59.6	95.84	96.88	114.27	127.87	https://genome.ucsc.edu/cgi-bin/hgTracks?hgS_doOtherUser=submit&hgS_otherUserName=Caroline%20Friedel&hgS_otherUserSessionName=HSV_stress_pos&position=chr3%3A43731605-43780863
ENSG00000179152	TCAIM	12.66	7	23.94	16.02	0.32	2.65	11.61	22.64	35.04	94.12	100.75	91.35	https://genome.ucsc.edu/cgi-bin/hgTracks?hgS_doOtherUser=submit&hgS_otherUserName=Caroline%20Friedel&hgS_otherUserSessionName=HSV_stress_pos&position=chr3%3A44379611-44455943
ENSG00000163807	KIAA1143	0.8	0.56	1.19	3.12	0	0.11	0.27	0	0	0	21.54	41.16	https://genome.ucsc.edu/cgi-bin/hgTracks?hgS_doOtherUser=submit&hgS_otherUserName=Caroline%20Friedel&hgS_otherUserSessionName=HSV_stress_neg&position=chr3%3A44774153-44803154
ENSG00000163812	ZDHHC3	22.45	20.48	12.05	22.33	1.01	0.68	1.18	9.9	22.99	32	33.91	48.66	https://genome.ucsc.edu/cgi-bin/hgTracks?hgS_doOtherUser=submit&hgS_otherUserName=Caroline%20Friedel&hgS_otherUserSessionName=HSV_stress_neg&position=chr3%3A44951749-45017677
ENSG00000249992	TMEM158	34.71	31.55	26.46	101.87	2.36	4.11	3.53	0.91	3.6	2.92	0	0.67	https://genome.ucsc.edu/cgi-bin/hgTracks?hgS_doOtherUser=submit&hgS_otherUserName=Caroline%20Friedel&hgS_otherUserSessionName=HSV_stress_neg&position=chr3%3A45260958-45267770
ENSG00000181555	SETD2	1.17	1.37	3.17	4.3	0.43	1.94	4.9	11.1	15.49	16.13	16.44	17.91	https://genome.ucsc.edu/cgi-bin/hgTracks?hgS_doOtherUser=submit&hgS_otherUserName=Caroline%20Friedel&hgS_otherUserSessionName=HSV_stress_neg&position=chr3%3A47052919-47205457
ENSG00000114648	KLHL18	0	2.94	4.19	15.29	1.64	0.84	0	0	0	0	11.07	9.16	https://genome.ucsc.edu/cgi-bin/hgTracks?hgS_doOtherUser=submit&hgS_otherUserName=Caroline%20Friedel&hgS_otherUserSessionName=HSV_stress_pos&position=chr3%3A47324407-47393306
ENSG00000132153	DHX30	4.82	0	12.97	32.26	0.1	0.14	0.89	1.58	6.46	11.26	16.38	23.88	https://genome.ucsc.edu/cgi-bin/hgTracks?hgS_doOtherUser=submit&hgS_otherUserName=Caroline%20Friedel&hgS_otherUserSessionName=HSV_stress_pos&position=chr3%3A47844399-47896685
ENSG00000047849	MAP4	18.97	5.94	8.83	14.82	0.12	0.62	0.9	1.19	3.07	3.18	4.79	10.29	https://genome.ucsc.edu/cgi-bin/hgTracks?hgS_doOtherUser=submit&hgS_otherUserName=Caroline%20Friedel&hgS_otherUserSessionName=HSV_stress_neg&position=chr3%3A47887182-48130769
ENSG00000164045	CDC25A	8.04	6.02	9.86	35.86	0	0.3	1	2.42	5.14	2.59	6.68	7.25	https://genome.ucsc.edu/cgi-bin/hgTracks?hgS_doOtherUser=submit&hgS_otherUserName=Caroline%20Friedel&hgS_otherUserSessionName=HSV_stress_neg&position=chr3%3A48193636-48229892
ENSG00000145022	TCTA	4.25	0	21.96	33.77	1.38	0	0	11.92	18.54	32.24	40.8	71.98	https://genome.ucsc.edu/cgi-bin/hgTracks?hgS_doOtherUser=submit&hgS_otherUserName=Caroline%20Friedel&hgS_otherUserSessionName=HSV_stress_pos&position=chr3%3A49449639-49458908
ENSG00000114735	HEMK1	38.3	33.15	37.51	41.89	5.68	3.31	17.86	19.33	27.8	41.47	26.04	33.16	https://genome.ucsc.edu/cgi-bin/hgTracks?hgS_doOtherUser=submit&hgS_otherUserName=Caroline%20Friedel&hgS_otherUserSessionName=HSV_stress_pos&position=chr3%3A50606583-50627366
ENSG00000145041	VPRBP	2.42	1.14	1.97	5.33	1.53	0.68	2.74	3.5	1.34	4.88	4.94	4.18	https://genome.ucsc.edu/cgi-bin/hgTracks?hgS_doOtherUser=submit&hgS_otherUserName=Caroline%20Friedel&hgS_otherUserSessionName=HSV_stress_neg&position=chr3%3A51428298-51534010
ENSG00000114767	RRP9	15.52	14.51	27.84	43.35	3.41	3.48	10.1	9.68	19.06	19.94	43.02	71.29	https://genome.ucsc.edu/cgi-bin/hgTracks?hgS_doOtherUser=submit&hgS_otherUserName=Caroline%20Friedel&hgS_otherUserSessionName=HSV_stress_neg&position=chr3%3A51962446-51975957
ENSG00000041880	PARP3	4.43	1.82	2.7	10.25	6.17	0.53	4.76	2.33	7.02	4.45	6.99	1.51	https://genome.ucsc.edu/cgi-bin/hgTracks?hgS_doOtherUser=submit&hgS_otherUserName=Caroline%20Friedel&hgS_otherUserSessionName=HSV_stress_pos&position=chr3%3A51976361-51987883
ENSG00000162244	RPL29	8.17	4.01	18.32	30.98	1.11	0.65	1.93	2.71	6.3	11.61	20.1	31.81	https://genome.ucsc.edu/cgi-bin/hgTracks?hgS_doOtherUser=submit&hgS_otherUserName=Caroline%20Friedel&hgS_otherUserSessionName=HSV_stress_neg&position=chr3%3A52022616-52029958
ENSG00000164087	POC1A	40.92	27.03	9.39	24.03	0	1.91	19.85	18.91	24.33	54.93	40.8	45.66	https://genome.ucsc.edu/cgi-bin/hgTracks?hgS_doOtherUser=submit&hgS_otherUserName=Caroline%20Friedel&hgS_otherUserSessionName=HSV_stress_neg&position=chr3%3A52104269-52188706
ENSG00000163930	BAP1	38.42	29.51	11.1	23.78	0.82	0.38	2.3	9	27.87	33.8	51.33	82.94	https://genome.ucsc.edu/cgi-bin/hgTracks?hgS_doOtherUser=submit&hgS_otherUserName=Caroline%20Friedel&hgS_otherUserSessionName=HSV_stress_neg&position=chr3%3A52430029-52444366
ENSG00000168273	SMIM4	3.59	9.23	1.5	22.21	0.51	0	0.44	1.24	2.18	4.95	9.06	12.41	https://genome.ucsc.edu/cgi-bin/hgTracks?hgS_doOtherUser=submit&hgS_otherUserName=Caroline%20Friedel&hgS_otherUserSessionName=HSV_stress_pos&position=chr3%3A52568029-52618253
ENSG00000163939	PBRM1	13.42	9.82	0.69	1.57	0	0.03	0.81	4.71	17.26	33.7	37.96	34.37	https://genome.ucsc.edu/cgi-bin/hgTracks?hgS_doOtherUser=submit&hgS_otherUserName=Caroline%20Friedel&hgS_otherUserSessionName=HSV_stress_neg&position=chr3%3A52574368-52719933
ENSG00000163938	GNL3	15.66	7.29	11.92	32.45	1.07	2.18	7.77	20.12	26.95	22.91	31.99	34.55	https://genome.ucsc.edu/cgi-bin/hgTracks?hgS_doOtherUser=submit&hgS_otherUserName=Caroline%20Friedel&hgS_otherUserSessionName=HSV_stress_pos&position=chr3%3A52715172-52733508
ENSG00000163932	PRKCD	8.61	6.34	5.9	8.87	0	2.27	0.38	3.49	12.8	18.87	22.3	33.53	https://genome.ucsc.edu/cgi-bin/hgTracks?hgS_doOtherUser=submit&hgS_otherUserName=Caroline%20Friedel&hgS_otherUserSessionName=HSV_stress_pos&position=chr3%3A53190025-53231733
ENSG00000180376	CCDC66	51.1	19.51	30.97	32.47	1.32	1.89	21.23	55.65	108.84	116.86	130.65	139.86	https://genome.ucsc.edu/cgi-bin/hgTracks?hgS_doOtherUser=submit&hgS_otherUserName=Caroline%20Friedel&hgS_otherUserSessionName=HSV_stress_pos&position=chr3%3A56591189-56660846
ENSG00000157500	APPL1	27.49	5.83	3.18	4.51	7.68	6.41	17.46	41.06	59.94	62.75	77.77	93.07	https://genome.ucsc.edu/cgi-bin/hgTracks?hgS_doOtherUser=submit&hgS_otherUserName=Caroline%20Friedel&hgS_otherUserSessionName=HSV_stress_pos&position=chr3%3A57261765-57312496
ENSG00000174840	PDE12	0	0	7.76	33.52	0.83	2.19	13.17	28.42	51.03	49.73	69.42	92.59	https://genome.ucsc.edu/cgi-bin/hgTracks?hgS_doOtherUser=submit&hgS_otherUserName=Caroline%20Friedel&hgS_otherUserSessionName=HSV_stress_pos&position=chr3%3A57542003-57557571
ENSG00000168374	ARF4	6.73	4.32	1.94	17.07	0.48	0.5	0.66	1.53	1.83	2.5	4.23	8.43	https://genome.ucsc.edu/cgi-bin/hgTracks?hgS_doOtherUser=submit&hgS_otherUserName=Caroline%20Friedel&hgS_otherUserSessionName=HSV_stress_neg&position=chr3%3A57552090-57583947
ENSG00000163681	SLMAP	59.63	45.17	32.02	70.73	3.94	4.3	23.35	62.73	115.84	133.08	156.21	177.1	https://genome.ucsc.edu/cgi-bin/hgTracks?hgS_doOtherUser=submit&hgS_otherUserName=Caroline%20Friedel&hgS_otherUserSessionName=HSV_stress_pos&position=chr3%3A57741177-57919895
ENSG00000168291	PDHB	45.13	55.27	17.88	3.63	3.33	0	4.71	8.26	9.04	13.32	38.17	62.38	https://genome.ucsc.edu/cgi-bin/hgTracks?hgS_doOtherUser=submit&hgS_otherUserName=Caroline%20Friedel&hgS_otherUserSessionName=HSV_stress_neg&position=chr3%3A58408357-58419584
ENSG00000144724	PTPRG	31.36	33.22	5.08	18.81	0	0.51	7.54	19.3	53.16	83.5	122.4	142.08	https://genome.ucsc.edu/cgi-bin/hgTracks?hgS_doOtherUser=submit&hgS_otherUserName=Caroline%20Friedel&hgS_otherUserSessionName=HSV_stress_pos&position=chr3%3A61547243-62288288
ENSG00000163637	PRICKLE2	10.94	7.49	0.5	1.09	0.22	0.5	1.59	0.52	2.53	3.87	7.48	10.82	https://genome.ucsc.edu/cgi-bin/hgTracks?hgS_doOtherUser=submit&hgS_otherUserName=Caroline%20Friedel&hgS_otherUserSessionName=HSV_stress_neg&position=chr3%3A64074543-64431152
ENSG00000151276	MAGI1	38.84	41.52	0	5.58	1.1	0	5.73	18.39	48.36	68.28	86.56	83.48	https://genome.ucsc.edu/cgi-bin/hgTracks?hgS_doOtherUser=submit&hgS_otherUserName=Caroline%20Friedel&hgS_otherUserSessionName=HSV_stress_neg&position=chr3%3A65334200-66024509
ENSG00000144749	LRIG1	1.17	0	0.96	13.37	0	0	0	0.18	0	0	12.7	32.42	https://genome.ucsc.edu/cgi-bin/hgTracks?hgS_doOtherUser=submit&hgS_otherUserName=Caroline%20Friedel&hgS_otherUserSessionName=HSV_stress_neg&position=chr3%3A66424221-66551687
ENSG00000163376	KBTBD8	11.78	13.02	4.91	18.02	0.53	0	10.45	33.07	65.34	67.31	79.6	77.58	https://genome.ucsc.edu/cgi-bin/hgTracks?hgS_doOtherUser=submit&hgS_otherUserName=Caroline%20Friedel&hgS_otherUserSessionName=HSV_stress_pos&position=chr3%3A67048727-67066634
ENSG00000172340	SUCLG2	21.6	16.83	0	0	0.39	0	2.06	9.12	17.54	14.23	23.04	19.07	https://genome.ucsc.edu/cgi-bin/hgTracks?hgS_doOtherUser=submit&hgS_otherUserName=Caroline%20Friedel&hgS_otherUserSessionName=HSV_stress_neg&position=chr3%3A67405884-67705038
ENSG00000187098	MITF	58.26	45.14	1.43	7.8	0	2.13	8.84	25.2	27.55	50.63	73.98	90.11	https://genome.ucsc.edu/cgi-bin/hgTracks?hgS_doOtherUser=submit&hgS_otherUserName=Caroline%20Friedel&hgS_otherUserSessionName=HSV_stress_pos&position=chr3%3A69788586-70022488
ENSG00000114861	FOXP1	28.16	29.04	1.49	8.24	1.16	2.94	11.38	36.07	75.6	100.13	110.06	128.06	https://genome.ucsc.edu/cgi-bin/hgTracks?hgS_doOtherUser=submit&hgS_otherUserName=Caroline%20Friedel&hgS_otherUserSessionName=HSV_stress_neg&position=chr3%3A70998844-71633140
ENSG00000163602	RYBP	1.46	4.81	3.18	7.79	0.15	0.36	2.11	0.71	1.9	1.91	2.81	5.2	https://genome.ucsc.edu/cgi-bin/hgTracks?hgS_doOtherUser=submit&hgS_otherUserName=Caroline%20Friedel&hgS_otherUserSessionName=HSV_stress_neg&position=chr3%3A72415976-72496069
ENSG00000144736	SHQ1	5.91	7.82	0.14	9.76	0.17	0.39	3.4	13.19	41.37	24.82	24.87	46.09	https://genome.ucsc.edu/cgi-bin/hgTracks?hgS_doOtherUser=submit&hgS_otherUserName=Caroline%20Friedel&hgS_otherUserSessionName=HSV_stress_neg&position=chr3%3A72793428-72911065
ENSG00000121440	PDZRN3	20.43	13.57	0	7.59	0.76	8.32	2.41	9.45	3.17	0.95	13.83	24.26	https://genome.ucsc.edu/cgi-bin/hgTracks?hgS_doOtherUser=submit&hgS_otherUserName=Caroline%20Friedel&hgS_otherUserSessionName=HSV_stress_neg&position=chr3%3A73426584-73674091
ENSG00000227124	ZNF717	5.99	11.23	0	0	0.72	0.18	2.9	15.78	18.67	46.08	73.26	59.37	https://genome.ucsc.edu/cgi-bin/hgTracks?hgS_doOtherUser=submit&hgS_otherUserName=Caroline%20Friedel&hgS_otherUserSessionName=HSV_stress_neg&position=chr3%3A75753794-75834734
ENSG00000169855	ROBO1	10.45	5.22	6.02	20.12	0	1.28	2.96	10.71	31.44	55.62	66.05	72.73	https://genome.ucsc.edu/cgi-bin/hgTracks?hgS_doOtherUser=submit&hgS_otherUserName=Caroline%20Friedel&hgS_otherUserSessionName=HSV_stress_neg&position=chr3%3A78641390-79816965
ENSG00000206538	VGLL3	23.9	23.98	4.12	16.67	0.94	1.08	2.02	2.19	4.31	2.86	4.96	10.65	https://genome.ucsc.edu/cgi-bin/hgTracks?hgS_doOtherUser=submit&hgS_otherUserName=Caroline%20Friedel&hgS_otherUserSessionName=HSV_stress_neg&position=chr3%3A86982119-87040269
ENSG00000083937	CHMP2B	22.82	19.33	17.15	46.37	1.12	2.54	3.15	2.52	6.7	5.21	13.91	27.76	https://genome.ucsc.edu/cgi-bin/hgTracks?hgS_doOtherUser=submit&hgS_otherUserName=Caroline%20Friedel&hgS_otherUserSessionName=HSV_stress_pos&position=chr3%3A87276421-87309698
ENSG00000163320	CGGBP1	1.31	0.94	0.24	1.16	0.46	0.01	0.78	3.43	7.81	15.01	28.75	66.02	https://genome.ucsc.edu/cgi-bin/hgTracks?hgS_doOtherUser=submit&hgS_otherUserName=Caroline%20Friedel&hgS_otherUserSessionName=HSV_stress_neg&position=chr3%3A88096094-88199035
ENSG00000169379	ARL13B	2.06	0	0	2.89	0.62	2.89	3.22	17.77	62.21	46.4	69.36	76.76	https://genome.ucsc.edu/cgi-bin/hgTracks?hgS_doOtherUser=submit&hgS_otherUserName=Caroline%20Friedel&hgS_otherUserSessionName=HSV_stress_pos&position=chr3%3A93698983-93779512
ENSG00000269028	MTRNR2L12	0	0.01	0	0	0	0	0	0	0	0	0	0	https://genome.ucsc.edu/cgi-bin/hgTracks?hgS_doOtherUser=submit&hgS_otherUserName=Caroline%20Friedel&hgS_otherUserSessionName=HSV_stress_neg&position=chr3%3A96330981-96337000
ENSG00000170854	MINA	4.14	0	16.17	35.07	5.63	4.39	17.9	44.42	41.54	70.66	64.01	107.6	https://genome.ucsc.edu/cgi-bin/hgTracks?hgS_doOtherUser=submit&hgS_otherUserName=Caroline%20Friedel&hgS_otherUserSessionName=HSV_stress_neg&position=chr3%3A97655662-97691301
ENSG00000057019	DCBLD2	15.58	10.66	5.7	12.07	0	1.94	11.64	24.94	37.85	43.62	75.71	89.68	https://genome.ucsc.edu/cgi-bin/hgTracks?hgS_doOtherUser=submit&hgS_otherUserName=Caroline%20Friedel&hgS_otherUserSessionName=HSV_stress_neg&position=chr3%3A98509785-98620533
ENSG00000144810	COL8A1	39.9	11.88	0.12	3.3	0	0.75	4.48	6.02	6.2	15.18	32.88	51.58	https://genome.ucsc.edu/cgi-bin/hgTracks?hgS_doOtherUser=submit&hgS_otherUserName=Caroline%20Friedel&hgS_otherUserSessionName=HSV_stress_pos&position=chr3%3A99357319-99523070
ENSG00000168386	FILIP1L	8.66	11.98	2.58	31.39	0.31	0.44	1.41	0.38	2.82	12.12	18.18	28.11	https://genome.ucsc.edu/cgi-bin/hgTracks?hgS_doOtherUser=submit&hgS_otherUserName=Caroline%20Friedel&hgS_otherUserSessionName=HSV_stress_neg&position=chr3%3A99543985-99833357
ENSG00000154174	TOMM70A	20.91	14.64	19.61	54.7	1.92	1.65	16.14	32.02	48.17	50.9	71.64	84.47	https://genome.ucsc.edu/cgi-bin/hgTracks?hgS_doOtherUser=submit&hgS_otherUserName=Caroline%20Friedel&hgS_otherUserSessionName=HSV_stress_neg&position=chr3%3A100077275-100120242
ENSG00000114354	TFG	13.49	11.37	2.62	20.5	1.66	2.83	2.54	1.97	4.41	4.14	11.76	23.51	https://genome.ucsc.edu/cgi-bin/hgTracks?hgS_doOtherUser=submit&hgS_otherUserName=Caroline%20Friedel&hgS_otherUserSessionName=HSV_stress_pos&position=chr3%3A100428205-100472810
ENSG00000170017	ALCAM	14.98	11.34	3.54	11.64	0.69	1.22	5.12	11.34	17.02	27.59	51.82	57.55	https://genome.ucsc.edu/cgi-bin/hgTracks?hgS_doOtherUser=submit&hgS_otherUserName=Caroline%20Friedel&hgS_otherUserSessionName=HSV_stress_pos&position=chr3%3A105085753-105300744
ENSG00000114423	CBLB	55.96	19.25	3.59	23.95	0.12	1.46	2.89	10.29	54.07	87.09	82.75	96.45	https://genome.ucsc.edu/cgi-bin/hgTracks?hgS_doOtherUser=submit&hgS_otherUserName=Caroline%20Friedel&hgS_otherUserSessionName=HSV_stress_neg&position=chr3%3A105369305-105588396
ENSG00000114439	BBX	40.81	30.48	11.07	31.79	0.15	1.2	15.37	48.42	78.17	91.91	97.6	101.95	https://genome.ucsc.edu/cgi-bin/hgTracks?hgS_doOtherUser=submit&hgS_otherUserName=Caroline%20Friedel&hgS_otherUserSessionName=HSV_stress_pos&position=chr3%3A107241783-107535171
ENSG00000114446	IFT57	0	0	12.37	25.15	0.86	4.71	9.68	8.79	12.46	14.95	29.84	27.6	https://genome.ucsc.edu/cgi-bin/hgTracks?hgS_doOtherUser=submit&hgS_otherUserName=Caroline%20Friedel&hgS_otherUserSessionName=HSV_stress_neg&position=chr3%3A107874659-107941417
ENSG00000163507	KIAA1524	15.99	7.62	11.45	11.75	3.15	4.92	19.34	21.01	21.21	15.44	7.27	0	https://genome.ucsc.edu/cgi-bin/hgTracks?hgS_doOtherUser=submit&hgS_otherUserName=Caroline%20Friedel&hgS_otherUserSessionName=HSV_stress_neg&position=chr3%3A108263716-108308491
ENSG00000198919	DZIP3	2.95	2.27	2.66	14.34	1.18	1.53	2.23	12.49	37.13	63.66	76.61	74.1	https://genome.ucsc.edu/cgi-bin/hgTracks?hgS_doOtherUser=submit&hgS_otherUserName=Caroline%20Friedel&hgS_otherUserSessionName=HSV_stress_pos&position=chr3%3A108308529-108418693
ENSG00000177707	PVRL3	6.12	9.06	0.68	4.88	0	0	0.59	2.31	6.81	6.32	12.21	26.99	https://genome.ucsc.edu/cgi-bin/hgTracks?hgS_doOtherUser=submit&hgS_otherUserName=Caroline%20Friedel&hgS_otherUserSessionName=HSV_stress_pos&position=chr3%3A110788918-110999410
ENSG00000163608	C3orf17	0	4.27	0	8.21	1.37	1.53	8.45	17.38	29.84	29.57	53.14	51.62	https://genome.ucsc.edu/cgi-bin/hgTracks?hgS_doOtherUser=submit&hgS_otherUserName=Caroline%20Friedel&hgS_otherUserSessionName=HSV_stress_neg&position=chr3%3A112716287-112738708
ENSG00000144857	BOC	11.28	8.95	9.93	25.1	0	0	0	0	3.17	36.56	48.99	40.45	https://genome.ucsc.edu/cgi-bin/hgTracks?hgS_doOtherUser=submit&hgS_otherUserName=Caroline%20Friedel&hgS_otherUserSessionName=HSV_stress_pos&position=chr3%3A112929850-113011303
ENSG00000114573	ATP6V1A	3.63	4.13	2.74	4.41	0.06	0.62	1.23	1.79	2.77	4.38	11.64	14.66	https://genome.ucsc.edu/cgi-bin/hgTracks?hgS_doOtherUser=submit&hgS_otherUserName=Caroline%20Friedel&hgS_otherUserSessionName=HSV_stress_pos&position=chr3%3A113465866-113535903
ENSG00000181722	ZBTB20	0	0	16.64	17.94	0	20.98	13.92	13.57	0	18.95	0	10.54	https://genome.ucsc.edu/cgi-bin/hgTracks?hgS_doOtherUser=submit&hgS_otherUserName=Caroline%20Friedel&hgS_otherUserSessionName=HSV_stress_neg&position=chr3%3A114051941-114866118
ENSG00000121578	B4GALT4	8.18	6.27	5.08	23.09	0	2.21	12.88	34.8	55.25	62.94	71.22	115.36	https://genome.ucsc.edu/cgi-bin/hgTracks?hgS_doOtherUser=submit&hgS_otherUserName=Caroline%20Friedel&hgS_otherUserSessionName=HSV_stress_neg&position=chr3%3A118925579-118959950
ENSG00000176142	TMEM39A	37.17	40.35	21.55	46.06	5.5	1.1	12.99	28.48	47.77	66.54	82.15	102.7	https://genome.ucsc.edu/cgi-bin/hgTracks?hgS_doOtherUser=submit&hgS_otherUserName=Caroline%20Friedel&hgS_otherUserSessionName=HSV_stress_neg&position=chr3%3A119143347-119187677
ENSG00000082701	GSK3B	4.27	2.75	1.18	1.72	0.1	0.87	1.21	2	5.31	5.51	4.14	4.92	https://genome.ucsc.edu/cgi-bin/hgTracks?hgS_doOtherUser=submit&hgS_otherUserName=Caroline%20Friedel&hgS_otherUserSessionName=HSV_stress_neg&position=chr3%3A119535170-119813264
ENSG00000163430	FSTL1	6.97	6.29	3.42	8.49	0.11	0.18	0.38	1.33	4.01	5.3	14.81	17.07	https://genome.ucsc.edu/cgi-bin/hgTracks?hgS_doOtherUser=submit&hgS_otherUserName=Caroline%20Friedel&hgS_otherUserSessionName=HSV_stress_neg&position=chr3%3A120106140-120170100
ENSG00000065518	NDUFB4	0.19	0	10.34	23.08	0	1.03	0	0	0.16	0.59	2.43	8.46	https://genome.ucsc.edu/cgi-bin/hgTracks?hgS_doOtherUser=submit&hgS_otherUserName=Caroline%20Friedel&hgS_otherUserSessionName=HSV_stress_pos&position=chr3%3A120315156-120326347
ENSG00000153767	GTF2E1	4.13	0	0.72	5.5	2.42	1.34	4.71	5.91	24.39	26.78	57.24	33.66	https://genome.ucsc.edu/cgi-bin/hgTracks?hgS_doOtherUser=submit&hgS_otherUserName=Caroline%20Friedel&hgS_otherUserSessionName=HSV_stress_pos&position=chr3%3A120461484-120506916
ENSG00000051341	POLQ	39.06	17.35	13.02	31.7	6.39	0	11.66	29.99	49.35	32.08	48.35	33.26	https://genome.ucsc.edu/cgi-bin/hgTracks?hgS_doOtherUser=submit&hgS_otherUserName=Caroline%20Friedel&hgS_otherUserSessionName=HSV_stress_neg&position=chr3%3A121145278-121264853
ENSG00000173226	IQCB1	0.01	0.62	2.97	7.5	0	1.32	5.14	11.81	18.42	23.89	23.36	19.63	https://genome.ucsc.edu/cgi-bin/hgTracks?hgS_doOtherUser=submit&hgS_otherUserName=Caroline%20Friedel&hgS_otherUserSessionName=HSV_stress_neg&position=chr3%3A121483610-121553926
ENSG00000114030	KPNA1	27.73	24.92	12.04	21.69	0.13	1.7	7.65	15.44	25.26	28.37	39.66	35.29	https://genome.ucsc.edu/cgi-bin/hgTracks?hgS_doOtherUser=submit&hgS_otherUserName=Caroline%20Friedel&hgS_otherUserSessionName=HSV_stress_neg&position=chr3%3A122135796-122233792
ENSG00000173193	PARP14	1.64	1.53	2.44	5.78	0.16	0.48	3.82	7.31	28.94	38.68	74.07	94.78	https://genome.ucsc.edu/cgi-bin/hgTracks?hgS_doOtherUser=submit&hgS_otherUserName=Caroline%20Friedel&hgS_otherUserSessionName=HSV_stress_pos&position=chr3%3A122399465-122454687
ENSG00000065534	MYLK	26.45	20.31	0.07	3.57	1.39	0.19	6.25	15.08	27.15	25.77	44.28	44.13	https://genome.ucsc.edu/cgi-bin/hgTracks?hgS_doOtherUser=submit&hgS_otherUserName=Caroline%20Friedel&hgS_otherUserSessionName=HSV_stress_neg&position=chr3%3A123323896-123603178
ENSG00000175455	CCDC14	0.61	0.71	0	1.39	0	0	0	1.27	9.4	10.64	16.29	21.37	https://genome.ucsc.edu/cgi-bin/hgTracks?hgS_doOtherUser=submit&hgS_otherUserName=Caroline%20Friedel&hgS_otherUserSessionName=HSV_stress_neg&position=chr3%3A123611152-123680564
ENSG00000070476	ZXDC	54.53	44.19	28.11	30.7	1.5	3.52	9.83	14.86	27.92	48.9	67.36	83.69	https://genome.ucsc.edu/cgi-bin/hgTracks?hgS_doOtherUser=submit&hgS_otherUserName=Caroline%20Friedel&hgS_otherUserSessionName=HSV_stress_neg&position=chr3%3A126151444-126194762
ENSG00000163870	TPRA1	66.36	97.98	37.35	75.42	1.4	0.09	0	2.7	6.13	6.44	10.8	42.53	https://genome.ucsc.edu/cgi-bin/hgTracks?hgS_doOtherUser=submit&hgS_otherUserName=Caroline%20Friedel&hgS_otherUserSessionName=HSV_stress_neg&position=chr3%3A127286912-127317094
ENSG00000074416	MGLL	109.77	62.9	9.46	32.81	0.58	4.85	12.89	31.62	45.85	60.24	85.47	121.8	https://genome.ucsc.edu/cgi-bin/hgTracks?hgS_doOtherUser=submit&hgS_otherUserName=Caroline%20Friedel&hgS_otherUserSessionName=HSV_stress_neg&position=chr3%3A127402909-127542051
ENSG00000175792	RUVBL1	9.01	8.05	1.8	7.14	2.14	1.06	0.24	0.05	8.38	41.69	66.22	131.96	https://genome.ucsc.edu/cgi-bin/hgTracks?hgS_doOtherUser=submit&hgS_otherUserName=Caroline%20Friedel&hgS_otherUserSessionName=HSV_stress_neg&position=chr3%3A127778621-127872757
ENSG00000179348	GATA2	6.14	4.17	6.83	30.14	0.21	0	0	0	0.18	0	3.72	18.62	https://genome.ucsc.edu/cgi-bin/hgTracks?hgS_doOtherUser=submit&hgS_otherUserName=Caroline%20Friedel&hgS_otherUserSessionName=HSV_stress_neg&position=chr3%3A128193270-128212028
ENSG00000163902	RPN1	18.12	16.97	2.48	10.69	0.65	1	0.6	1.46	2.75	3.6	9.28	15.98	https://genome.ucsc.edu/cgi-bin/hgTracks?hgS_doOtherUser=submit&hgS_otherUserName=Caroline%20Friedel&hgS_otherUserSessionName=HSV_stress_neg&position=chr3%3A128333817-128399918
ENSG00000075785	RAB7A	26.3	40.06	0	6.36	0.38	1.24	1.57	1.83	4.84	7.27	25.48	51.49	https://genome.ucsc.edu/cgi-bin/hgTracks?hgS_doOtherUser=submit&hgS_otherUserName=Caroline%20Friedel&hgS_otherUserSessionName=HSV_stress_pos&position=chr3%3A128444965-128538639
ENSG00000169714	CNBP	5.2	4.32	2.38	11.81	0.63	0	3.34	6.95	11.65	18.86	35.36	52.31	https://genome.ucsc.edu/cgi-bin/hgTracks?hgS_doOtherUser=submit&hgS_otherUserName=Caroline%20Friedel&hgS_otherUserSessionName=HSV_stress_neg&position=chr3%3A128883327-128902765
ENSG00000184897	H1FX	5.55	7.58	4.35	49.87	0.28	0.94	0.21	0.81	0.65	1.45	6.71	9.76	https://genome.ucsc.edu/cgi-bin/hgTracks?hgS_doOtherUser=submit&hgS_otherUserName=Caroline%20Friedel&hgS_otherUserSessionName=HSV_stress_neg&position=chr3%3A129028615-129035120
ENSG00000163913	IFT122	22.2	20.91	21.09	39.35	0	1.99	0	0	0	0	0	0.47	https://genome.ucsc.edu/cgi-bin/hgTracks?hgS_doOtherUser=submit&hgS_otherUserName=Caroline%20Friedel&hgS_otherUserSessionName=HSV_stress_pos&position=chr3%3A129158968-129244198
ENSG00000172765	TMCC1	31.66	8.48	0.14	2.37	1.26	1.49	3.37	4.41	6.86	17.58	12.73	29.43	https://genome.ucsc.edu/cgi-bin/hgTracks?hgS_doOtherUser=submit&hgS_otherUserName=Caroline%20Friedel&hgS_otherUserSessionName=HSV_stress_neg&position=chr3%3A129361635-129612419
ENSG00000017260	ATP2C1	35.24	19.26	17.77	50.81	0	2.54	6.45	16.81	31.51	35.01	55.59	57.44	https://genome.ucsc.edu/cgi-bin/hgTracks?hgS_doOtherUser=submit&hgS_otherUserName=Caroline%20Friedel&hgS_otherUserSessionName=HSV_stress_pos&position=chr3%3A130569439-130740556
ENSG00000034533	ASTE1	0	2.06	7.71	17.62	0.32	2.33	0.04	0.72	0	7.9	23.15	4.96	https://genome.ucsc.edu/cgi-bin/hgTracks?hgS_doOtherUser=submit&hgS_otherUserName=Caroline%20Friedel&hgS_otherUserSessionName=HSV_stress_neg&position=chr3%3A130727719-130746493
ENSG00000138246	DNAJC13	3.99	0.66	3.39	2.48	0.07	1.05	3.2	9.04	19.24	23.89	46.47	52.67	https://genome.ucsc.edu/cgi-bin/hgTracks?hgS_doOtherUser=submit&hgS_otherUserName=Caroline%20Friedel&hgS_otherUserSessionName=HSV_stress_pos&position=chr3%3A132136370-132262876
ENSG00000091527	CDV3	4.91	5.58	1.03	10.59	0.28	0.16	0.78	1.77	3.82	6.25	7.31	30.33	https://genome.ucsc.edu/cgi-bin/hgTracks?hgS_doOtherUser=submit&hgS_otherUserName=Caroline%20Friedel&hgS_otherUserSessionName=HSV_stress_pos&position=chr3%3A133292574-133314105
ENSG00000163781	TOPBP1	3.66	2.7	9.88	17.84	0.42	0.91	1.64	5.07	23.94	27.79	48.05	37.75	https://genome.ucsc.edu/cgi-bin/hgTracks?hgS_doOtherUser=submit&hgS_otherUserName=Caroline%20Friedel&hgS_otherUserSessionName=HSV_stress_neg&position=chr3%3A133312019-133380737
ENSG00000114019	AMOTL2	55.02	27.02	20.99	75.15	0.9	1.31	3.36	14.25	24.85	31.64	54.14	76.4	https://genome.ucsc.edu/cgi-bin/hgTracks?hgS_doOtherUser=submit&hgS_otherUserName=Caroline%20Friedel&hgS_otherUserSessionName=HSV_stress_neg&position=chr3%3A134069716-134094321
ENSG00000129055	ANAPC13	18.1	10.6	6.35	17.45	1.42	2.04	1.59	3.47	11.66	7.7	32.58	56.95	https://genome.ucsc.edu/cgi-bin/hgTracks?hgS_doOtherUser=submit&hgS_otherUserName=Caroline%20Friedel&hgS_otherUserSessionName=HSV_stress_neg&position=chr3%3A134191548-134205558
ENSG00000182923	CEP63	19.25	10.05	19.34	21.07	2.14	2.27	5.08	16.39	41.15	40.2	46.96	47.49	https://genome.ucsc.edu/cgi-bin/hgTracks?hgS_doOtherUser=submit&hgS_otherUserName=Caroline%20Friedel&hgS_otherUserSessionName=HSV_stress_pos&position=chr3%3A134204585-134298859
ENSG00000073711	PPP2R3A	4.62	2.38	8.71	18.27	0.4	0.33	0.58	2.64	7.14	10.38	25.77	44.49	https://genome.ucsc.edu/cgi-bin/hgTracks?hgS_doOtherUser=submit&hgS_otherUserName=Caroline%20Friedel&hgS_otherUserSessionName=HSV_stress_pos&position=chr3%3A135684515-135871733
ENSG00000174579	MSL2	17.63	28.88	3.73	26.08	1.6	1.07	4.88	13.28	33.42	28.88	61.06	65.27	https://genome.ucsc.edu/cgi-bin/hgTracks?hgS_doOtherUser=submit&hgS_otherUserName=Caroline%20Friedel&hgS_otherUserSessionName=HSV_stress_neg&position=chr3%3A135862764-135916083
ENSG00000118007	STAG1	27.19	20.15	12.3	41.21	0.67	1.18	9.71	28.78	49.5	62.23	73.98	74.9	https://genome.ucsc.edu/cgi-bin/hgTracks?hgS_doOtherUser=submit&hgS_otherUserName=Caroline%20Friedel&hgS_otherUserSessionName=HSV_stress_neg&position=chr3%3A136050077-136471220
ENSG00000138231	DBR1	0.75	0	0.65	7.38	0.58	0.35	2.13	8.16	16.91	20.51	25.38	39.67	https://genome.ucsc.edu/cgi-bin/hgTracks?hgS_doOtherUser=submit&hgS_otherUserName=Caroline%20Friedel&hgS_otherUserSessionName=HSV_stress_neg&position=chr3%3A137874854-137893791
ENSG00000114098	ARMC8	63.62	26.92	49.73	50.96	0	3.22	23.68	65.57	127.68	128.81	176.72	160.05	https://genome.ucsc.edu/cgi-bin/hgTracks?hgS_doOtherUser=submit&hgS_otherUserName=Caroline%20Friedel&hgS_otherUserSessionName=HSV_stress_pos&position=chr3%3A137906109-138022231
ENSG00000051382	PIK3CB	41.38	19.19	5.63	38.97	1.81	8.68	28.54	34.54	74.24	64.45	76.3	69.67	https://genome.ucsc.edu/cgi-bin/hgTracks?hgS_doOtherUser=submit&hgS_otherUserName=Caroline%20Friedel&hgS_otherUserSessionName=HSV_stress_neg&position=chr3%3A138367860-138553780
ENSG00000175110	MRPS22	6.57	5.19	20.88	33.09	2.11	0	4.53	6.24	19.82	33.83	62.68	54.14	https://genome.ucsc.edu/cgi-bin/hgTracks?hgS_doOtherUser=submit&hgS_otherUserName=Caroline%20Friedel&hgS_otherUserSessionName=HSV_stress_pos&position=chr3%3A138724648-139081065
ENSG00000184432	COPB2	10.91	6.97	27.39	47.19	0	3.2	7.83	15.9	27.66	39.59	77.65	109.58	https://genome.ucsc.edu/cgi-bin/hgTracks?hgS_doOtherUser=submit&hgS_otherUserName=Caroline%20Friedel&hgS_otherUserSessionName=HSV_stress_neg&position=chr3%3A139069442-139108574
ENSG00000155903	RASA2	10.23	10.97	5.86	13.88	0.13	0.83	3.64	8.82	14.76	16.9	20.55	26	https://genome.ucsc.edu/cgi-bin/hgTracks?hgS_doOtherUser=submit&hgS_otherUserName=Caroline%20Friedel&hgS_otherUserSessionName=HSV_stress_pos&position=chr3%3A141205889-141339184
ENSG00000069849	ATP1B3	17.66	22.49	9.43	19.82	0.28	0.87	0.45	1.3	5.07	7.48	17.68	28.39	https://genome.ucsc.edu/cgi-bin/hgTracks?hgS_doOtherUser=submit&hgS_otherUserName=Caroline%20Friedel&hgS_otherUserSessionName=HSV_stress_pos&position=chr3%3A141594966-141650356
ENSG00000181744	C3orf58	9.8	21.03	0	11.68	0.78	0.48	1.3	7.7	19	12.01	18.46	41.84	https://genome.ucsc.edu/cgi-bin/hgTracks?hgS_doOtherUser=submit&hgS_otherUserName=Caroline%20Friedel&hgS_otherUserSessionName=HSV_stress_pos&position=chr3%3A143690640-143772561
ENSG00000114698	PLSCR4	29.84	28.51	18.74	23.72	0	0	0	9.87	15.03	29.34	19.94	29.51	https://genome.ucsc.edu/cgi-bin/hgTracks?hgS_doOtherUser=submit&hgS_otherUserName=Caroline%20Friedel&hgS_otherUserSessionName=HSV_stress_neg&position=chr3%3A145905126-145968966
ENSG00000188313	PLSCR1	101.75	40.19	61.89	65.49	3.78	6.05	36.9	63.37	77.65	159.57	208.11	188.15	https://genome.ucsc.edu/cgi-bin/hgTracks?hgS_doOtherUser=submit&hgS_otherUserName=Caroline%20Friedel&hgS_otherUserSessionName=HSV_stress_neg&position=chr3%3A146227967-146262651
ENSG00000163754	GYG1	0.47	1.72	0	2.06	0	0	1.22	0.86	4.18	3.11	9.92	27.95	https://genome.ucsc.edu/cgi-bin/hgTracks?hgS_doOtherUser=submit&hgS_otherUserName=Caroline%20Friedel&hgS_otherUserSessionName=HSV_stress_pos&position=chr3%3A148709128-148750419
ENSG00000071794	HLTF	0.11	0	15.5	11.97	0.02	0	0	4.78	18.53	17.69	21.43	32.61	https://genome.ucsc.edu/cgi-bin/hgTracks?hgS_doOtherUser=submit&hgS_otherUserName=Caroline%20Friedel&hgS_otherUserSessionName=HSV_stress_neg&position=chr3%3A148742914-148804341
ENSG00000169908	TM4SF1	0	0	0	3.26	0	0	0.41	0	0.19	1.75	0.59	35.05	https://genome.ucsc.edu/cgi-bin/hgTracks?hgS_doOtherUser=submit&hgS_otherUserName=Caroline%20Friedel&hgS_otherUserSessionName=HSV_stress_neg&position=chr3%3A149081809-149095652
ENSG00000082996	RNF13	8.46	1	5	4.72	0	0.9	5.59	25.71	52.56	46.51	68.68	113.75	https://genome.ucsc.edu/cgi-bin/hgTracks?hgS_doOtherUser=submit&hgS_otherUserName=Caroline%20Friedel&hgS_otherUserSessionName=HSV_stress_pos&position=chr3%3A149530495-149684926
ENSG00000196428	TSC22D2	21.76	23.55	6.15	13.3	0.73	0.39	2.42	4.87	11.4	7.88	12.06	16.88	https://genome.ucsc.edu/cgi-bin/hgTracks?hgS_doOtherUser=submit&hgS_otherUserName=Caroline%20Friedel&hgS_otherUserSessionName=HSV_stress_pos&position=chr3%3A150126122-150189218
ENSG00000120742	SERP1	91.74	80.57	68.88	124.71	0.93	2.19	10.44	7.6	17.77	21.98	40.46	65.58	https://genome.ucsc.edu/cgi-bin/hgTracks?hgS_doOtherUser=submit&hgS_otherUserName=Caroline%20Friedel&hgS_otherUserSessionName=HSV_stress_neg&position=chr3%3A150254781-150321015
ENSG00000181788	SIAH2	10.53	2.29	0	7.64	2.93	1.88	0.63	0.53	0	0	0.73	0	https://genome.ucsc.edu/cgi-bin/hgTracks?hgS_doOtherUser=submit&hgS_otherUserName=Caroline%20Friedel&hgS_otherUserSessionName=HSV_stress_neg&position=chr3%3A150453914-150481264
ENSG00000152601	MBNL1	27.96	11.86	9.89	16.61	0.62	1.36	6.15	19.12	46.86	52.68	93.07	84.5	https://genome.ucsc.edu/cgi-bin/hgTracks?hgS_doOtherUser=submit&hgS_otherUserName=Caroline%20Friedel&hgS_otherUserSessionName=HSV_stress_pos&position=chr3%3A151961617-152188569
ENSG00000181467	RAP2B	57.04	58.84	4.87	21	0.89	3.09	11.54	23.13	28.94	27.35	36.2	62.75	https://genome.ucsc.edu/cgi-bin/hgTracks?hgS_doOtherUser=submit&hgS_otherUserName=Caroline%20Friedel&hgS_otherUserSessionName=HSV_stress_pos&position=chr3%3A152880029-152891265
ENSG00000174953	DHX36	7.01	8.02	15.42	25.24	0.48	0	6.44	17.63	39.3	52.78	60.22	82.91	https://genome.ucsc.edu/cgi-bin/hgTracks?hgS_doOtherUser=submit&hgS_otherUserName=Caroline%20Friedel&hgS_otherUserSessionName=HSV_stress_neg&position=chr3%3A153985335-154042286
ENSG00000196549	MME	42.65	11.48	11.43	37.91	0	0.01	4.67	10.12	19.73	23.65	36.77	60.33	https://genome.ucsc.edu/cgi-bin/hgTracks?hgS_doOtherUser=submit&hgS_otherUserName=Caroline%20Friedel&hgS_otherUserSessionName=HSV_stress_pos&position=chr3%3A154741913-154906497
ENSG00000163655	GMPS	31.57	9.51	20.59	20.18	0.19	2.19	4.89	3.91	8.96	5.18	10.93	25.02	https://genome.ucsc.edu/cgi-bin/hgTracks?hgS_doOtherUser=submit&hgS_otherUserName=Caroline%20Friedel&hgS_otherUserSessionName=HSV_stress_pos&position=chr3%3A155588325-155666815
ENSG00000114850	SSR3	45.43	37.55	13.32	23.74	0.81	1.99	10.44	10.81	13.75	16.08	31.37	55.79	https://genome.ucsc.edu/cgi-bin/hgTracks?hgS_doOtherUser=submit&hgS_otherUserName=Caroline%20Friedel&hgS_otherUserSessionName=HSV_stress_neg&position=chr3%3A156252929-156272973
ENSG00000163659	TIPARP	40.27	35.72	22.02	46.38	0.78	0.84	5.86	17.48	28.62	31.57	47.42	44.23	https://genome.ucsc.edu/cgi-bin/hgTracks?hgS_doOtherUser=submit&hgS_otherUserName=Caroline%20Friedel&hgS_otherUserSessionName=HSV_stress_pos&position=chr3%3A156391024-156429559
ENSG00000163660	CCNL1	31.25	21.01	20.32	48.64	1.66	4.12	17.34	46.15	69.01	71.26	92.7	112.6	https://genome.ucsc.edu/cgi-bin/hgTracks?hgS_doOtherUser=submit&hgS_otherUserName=Caroline%20Friedel&hgS_otherUserSessionName=HSV_stress_neg&position=chr3%3A156859297-156878549
ENSG00000197415	VEPH1	32.58	45.01	6.89	10.45	3.25	1.68	23.77	23	41.07	50.48	66.69	72.21	https://genome.ucsc.edu/cgi-bin/hgTracks?hgS_doOtherUser=submit&hgS_otherUserName=Caroline%20Friedel&hgS_otherUserSessionName=HSV_stress_neg&position=chr3%3A156972531-157251408
ENSG00000163661	PTX3	6.68	7.13	0	1.63	0.06	0	2.76	3.3	9.89	14.33	46.72	69.6	https://genome.ucsc.edu/cgi-bin/hgTracks?hgS_doOtherUser=submit&hgS_otherUserName=Caroline%20Friedel&hgS_otherUserSessionName=HSV_stress_pos&position=chr3%3A157154578-157166417
ENSG00000174891	RSRC1	42.75	64.26	18.68	44.54	3.03	5.94	11.73	35.61	51.06	52.01	75.96	63.81	https://genome.ucsc.edu/cgi-bin/hgTracks?hgS_doOtherUser=submit&hgS_otherUserName=Caroline%20Friedel&hgS_otherUserSessionName=HSV_stress_pos&position=chr3%3A157823644-158268519
ENSG00000113810	SMC4	13.8	12.77	9.67	13.85	0.65	1.05	2.78	11.98	33.88	52.51	74.26	92.6	https://genome.ucsc.edu/cgi-bin/hgTracks?hgS_doOtherUser=submit&hgS_otherUserName=Caroline%20Friedel&hgS_otherUserSessionName=HSV_stress_pos&position=chr3%3A160117062-160157750
ENSG00000169255	B3GALNT1	32.98	9.22	3.48	2.38	4.11	5.43	24.15	37.55	69.24	47.76	89.99	106.39	https://genome.ucsc.edu/cgi-bin/hgTracks?hgS_doOtherUser=submit&hgS_otherUserName=Caroline%20Friedel&hgS_otherUserSessionName=HSV_stress_neg&position=chr3%3A160796671-160823172
ENSG00000173905	GOLIM4	1.52	1.8	0	0.66	0	0.8	1.59	2.04	5	4.26	12.2	10.2	https://genome.ucsc.edu/cgi-bin/hgTracks?hgS_doOtherUser=submit&hgS_otherUserName=Caroline%20Friedel&hgS_otherUserSessionName=HSV_stress_neg&position=chr3%3A167721465-167813763
ENSG00000008952	SEC62	5.94	4.58	0	0	0	0.52	6.34	24.7	45.39	56.05	71.71	106.03	https://genome.ucsc.edu/cgi-bin/hgTracks?hgS_doOtherUser=submit&hgS_otherUserName=Caroline%20Friedel&hgS_otherUserSessionName=HSV_stress_pos&position=chr3%3A169684423-169721161
ENSG00000173889	PHC3	29.59	18.19	7.75	2.5	0.39	1.32	2.16	6.82	26.91	29.39	32.73	45.2	https://genome.ucsc.edu/cgi-bin/hgTracks?hgS_doOtherUser=submit&hgS_otherUserName=Caroline%20Friedel&hgS_otherUserSessionName=HSV_stress_neg&position=chr3%3A169799520-169899537
ENSG00000163558	PRKCI	5.96	5.94	9.7	14.62	0	0.72	0.01	2.56	5.6	8.18	11.11	16.48	https://genome.ucsc.edu/cgi-bin/hgTracks?hgS_doOtherUser=submit&hgS_otherUserName=Caroline%20Friedel&hgS_otherUserSessionName=HSV_stress_pos&position=chr3%3A169940153-170028769
ENSG00000075420	FNDC3B	73.01	81.65	26.19	81.36	1.69	2.51	16.01	44.59	78.68	83.16	118.39	142.16	https://genome.ucsc.edu/cgi-bin/hgTracks?hgS_doOtherUser=submit&hgS_otherUserName=Caroline%20Friedel&hgS_otherUserSessionName=HSV_stress_pos&position=chr3%3A171757418-172124455
ENSG00000144959	NCEH1	12.19	9.5	0	1.06	0.4	0	12.23	27.01	45.47	48.63	53.88	70.32	https://genome.ucsc.edu/cgi-bin/hgTracks?hgS_doOtherUser=submit&hgS_otherUserName=Caroline%20Friedel&hgS_otherUserSessionName=HSV_stress_neg&position=chr3%3A172343039-172429008
ENSG00000114346	ECT2	25.99	19.88	6.72	6.74	0	1.86	5.65	16.49	35.54	43.92	61.54	82.7	https://genome.ucsc.edu/cgi-bin/hgTracks?hgS_doOtherUser=submit&hgS_otherUserName=Caroline%20Friedel&hgS_otherUserSessionName=HSV_stress_pos&position=chr3%3A172468472-172544264
ENSG00000169760	NLGN1	37.03	42.02	7.9	18	4.43	3.58	17.54	39.24	74.62	71.61	109.36	124.25	https://genome.ucsc.edu/cgi-bin/hgTracks?hgS_doOtherUser=submit&hgS_otherUserName=Caroline%20Friedel&hgS_otherUserSessionName=HSV_stress_pos&position=chr3%3A173114074-174009434
ENSG00000177565	TBL1XR1	48.58	42.13	17.44	30.67	1.34	5.4	23.39	51.25	66.93	78.92	83.58	72.54	https://genome.ucsc.edu/cgi-bin/hgTracks?hgS_doOtherUser=submit&hgS_otherUserName=Caroline%20Friedel&hgS_otherUserSessionName=HSV_stress_neg&position=chr3%3A176732143-176915261
ENSG00000228221	LINC00578	5.15	15.05	10.25	10.35	0	0	0	16.38	8.12	19.94	10.89	0	https://genome.ucsc.edu/cgi-bin/hgTracks?hgS_doOtherUser=submit&hgS_otherUserName=Caroline%20Friedel&hgS_otherUserSessionName=HSV_stress_pos&position=chr3%3A177159709-177475093
ENSG00000172667	ZMAT3	30.15	32.4	13.71	24.65	0	1	13.6	28.52	48.37	53.92	76.23	77.82	https://genome.ucsc.edu/cgi-bin/hgTracks?hgS_doOtherUser=submit&hgS_otherUserName=Caroline%20Friedel&hgS_otherUserSessionName=HSV_stress_neg&position=chr3%3A178730011-178790067
ENSG00000121879	PIK3CA	13.1	12.34	9.4	13.57	0	0	13.76	37.17	79.84	53.8	90.89	89.75	https://genome.ucsc.edu/cgi-bin/hgTracks?hgS_doOtherUser=submit&hgS_otherUserName=Caroline%20Friedel&hgS_otherUserSessionName=HSV_stress_pos&position=chr3%3A178865902-178962881
ENSG00000163728	TTC14	44.18	33.23	37.9	39.18	0.58	0.95	6.47	25.07	46.07	86.32	85.77	152.91	https://genome.ucsc.edu/cgi-bin/hgTracks?hgS_doOtherUser=submit&hgS_otherUserName=Caroline%20Friedel&hgS_otherUserSessionName=HSV_stress_pos&position=chr3%3A180319918-180340616
ENSG00000114416	FXR1	35.2	50.32	16.59	39.31	1.31	3.09	15.71	50.86	69.43	71.38	102.71	117.99	https://genome.ucsc.edu/cgi-bin/hgTracks?hgS_doOtherUser=submit&hgS_otherUserName=Caroline%20Friedel&hgS_otherUserSessionName=HSV_stress_pos&position=chr3%3A180585929-180705541
ENSG00000205981	DNAJC19	0	0	0	0	0	0	12.18	9.71	9.67	24.41	1.99	0	https://genome.ucsc.edu/cgi-bin/hgTracks?hgS_doOtherUser=submit&hgS_otherUserName=Caroline%20Friedel&hgS_otherUserSessionName=HSV_stress_neg&position=chr3%3A180696497-180707562
ENSG00000058063	ATP11B	19.66	2.14	5.23	3.5	0.6	3.25	6.92	16.3	28.86	32.36	50.09	64.37	https://genome.ucsc.edu/cgi-bin/hgTracks?hgS_doOtherUser=submit&hgS_otherUserName=Caroline%20Friedel&hgS_otherUserSessionName=HSV_stress_pos&position=chr3%3A182511288-182644423
ENSG00000078070	MCCC1	0	0.54	12.78	21.57	0.74	0.84	0	11.3	19.07	22.31	45.79	61.99	https://genome.ucsc.edu/cgi-bin/hgTracks?hgS_doOtherUser=submit&hgS_otherUserName=Caroline%20Friedel&hgS_otherUserSessionName=HSV_stress_neg&position=chr3%3A182728006-182833863
ENSG00000163872	YEATS2	30.7	12.83	5.42	3.34	0.95	2.5	5.33	17.12	36.54	33.78	37.39	26.37	https://genome.ucsc.edu/cgi-bin/hgTracks?hgS_doOtherUser=submit&hgS_otherUserName=Caroline%20Friedel&hgS_otherUserSessionName=HSV_stress_pos&position=chr3%3A183415606-183535413
ENSG00000114770	ABCC5	8.29	5.04	5.37	8.59	0.08	0.53	0.46	3.79	14.03	20.69	20.72	24.32	https://genome.ucsc.edu/cgi-bin/hgTracks?hgS_doOtherUser=submit&hgS_otherUserName=Caroline%20Friedel&hgS_otherUserSessionName=HSV_stress_neg&position=chr3%3A183632722-183735803
ENSG00000145191	EIF2B5	0	0	0.12	0	0	0	0.12	0.18	0	0	0.84	2.36	https://genome.ucsc.edu/cgi-bin/hgTracks?hgS_doOtherUser=submit&hgS_otherUserName=Caroline%20Friedel&hgS_otherUserSessionName=HSV_stress_pos&position=chr3%3A183852826-184407546
ENSG00000177383	MAGEF1	19.04	21.05	9	17.77	0	2.62	4.05	7.3	10.25	16.13	16.92	43.19	https://genome.ucsc.edu/cgi-bin/hgTracks?hgS_doOtherUser=submit&hgS_otherUserName=Caroline%20Friedel&hgS_otherUserSessionName=HSV_stress_neg&position=chr3%3A184423156-184429836
ENSG00000156931	VPS8	45.14	34.62	3.63	20.61	4.25	1.1	2.66	10.39	34.53	59.13	84.88	105.88	https://genome.ucsc.edu/cgi-bin/hgTracks?hgS_doOtherUser=submit&hgS_otherUserName=Caroline%20Friedel&hgS_otherUserSessionName=HSV_stress_pos&position=chr3%3A184529931-184775402
ENSG00000163904	SENP2	0.24	0.44	2.55	5.86	0.52	0.39	0.16	4.4	15.47	11.47	37.64	41.29	https://genome.ucsc.edu/cgi-bin/hgTracks?hgS_doOtherUser=submit&hgS_otherUserName=Caroline%20Friedel&hgS_otherUserSessionName=HSV_stress_pos&position=chr3%3A185300284-185356339
ENSG00000136527	TRA2B	28.65	23.77	47.62	95.75	0.49	0.75	17.45	38.51	61.98	65.75	100.6	117.35	https://genome.ucsc.edu/cgi-bin/hgTracks?hgS_doOtherUser=submit&hgS_otherUserName=Caroline%20Friedel&hgS_otherUserSessionName=HSV_stress_neg&position=chr3%3A185628694-185655924
ENSG00000090520	DNAJB11	0.32	0.15	1.59	19.57	0	0.18	0	3.36	14.96	19.67	54.36	46.49	https://genome.ucsc.edu/cgi-bin/hgTracks?hgS_doOtherUser=submit&hgS_otherUserName=Caroline%20Friedel&hgS_otherUserSessionName=HSV_stress_pos&position=chr3%3A186285192-186320061
ENSG00000156976	EIF4A2	1.39	1.57	0.5	14.55	0	0.69	1.8	4.21	10.58	16.07	41.85	83.57	https://genome.ucsc.edu/cgi-bin/hgTracks?hgS_doOtherUser=submit&hgS_otherUserName=Caroline%20Friedel&hgS_otherUserSessionName=HSV_stress_pos&position=chr3%3A186500994-186512689
ENSG00000127241	MASP1	1.4	1.05	0	4.57	0.36	0.14	0.14	0.11	0	0.64	0	0	https://genome.ucsc.edu/cgi-bin/hgTracks?hgS_doOtherUser=submit&hgS_otherUserName=Caroline%20Friedel&hgS_otherUserSessionName=HSV_stress_neg&position=chr3%3A186930942-187009810
ENSG00000113916	BCL6	6.4	4.64	0.82	6.64	0.28	0.31	0.15	0.29	0	0	4.86	8.75	https://genome.ucsc.edu/cgi-bin/hgTracks?hgS_doOtherUser=submit&hgS_otherUserName=Caroline%20Friedel&hgS_otherUserSessionName=HSV_stress_neg&position=chr3%3A187434165-187463515
ENSG00000145012	LPP	12.35	12.24	0	0.39	0.37	2.07	6.64	13.6	27.18	32.11	48.72	65.25	https://genome.ucsc.edu/cgi-bin/hgTracks?hgS_doOtherUser=submit&hgS_otherUserName=Caroline%20Friedel&hgS_otherUserSessionName=HSV_stress_pos&position=chr3%3A187871072-188613460
ENSG00000090530	LEPREL1	28.09	3.27	7.55	26.45	0	1.43	0	0.07	1.2	0.85	2.01	3.87	https://genome.ucsc.edu/cgi-bin/hgTracks?hgS_doOtherUser=submit&hgS_otherUserName=Caroline%20Friedel&hgS_otherUserSessionName=HSV_stress_neg&position=chr3%3A189669517-189840226
ENSG00000152492	CCDC50	15.66	22.88	16.38	29.61	1.11	0.44	3.09	11.64	21.49	22.49	40.28	56.05	https://genome.ucsc.edu/cgi-bin/hgTracks?hgS_doOtherUser=submit&hgS_otherUserName=Caroline%20Friedel&hgS_otherUserSessionName=HSV_stress_pos&position=chr3%3A191046866-191121459
ENSG00000180611	MB21D2	62.66	52.35	3.7	16.12	0.56	1.68	7.71	11.39	21.45	26.84	56.46	38.51	https://genome.ucsc.edu/cgi-bin/hgTracks?hgS_doOtherUser=submit&hgS_otherUserName=Caroline%20Friedel&hgS_otherUserSessionName=HSV_stress_neg&position=chr3%3A192509604-192635950
ENSG00000198836	OPA1	46.29	31.58	12.79	42.69	0.07	0.43	12.32	30.13	50	54.56	80.76	95.95	https://genome.ucsc.edu/cgi-bin/hgTracks?hgS_doOtherUser=submit&hgS_otherUserName=Caroline%20Friedel&hgS_otherUserSessionName=HSV_stress_pos&position=chr3%3A193310933-193420612
ENSG00000114315	HES1	9.34	11.94	1.57	7.06	0.31	0.32	1.09	3.85	7.67	7.16	15.64	25.69	https://genome.ucsc.edu/cgi-bin/hgTracks?hgS_doOtherUser=submit&hgS_otherUserName=Caroline%20Friedel&hgS_otherUserSessionName=HSV_stress_pos&position=chr3%3A193853934-193861521
ENSG00000184203	PPP1R2	1.55	0.45	3.65	36.79	1.36	0.67	7.2	6.76	9.67	10.58	19.62	27.38	https://genome.ucsc.edu/cgi-bin/hgTracks?hgS_doOtherUser=submit&hgS_otherUserName=Caroline%20Friedel&hgS_otherUserSessionName=HSV_stress_neg&position=chr3%3A195236221-195270209
ENSG00000072274	TFRC	0.29	0.58	0	0.64	0.03	0.02	0.01	1.19	9.72	13.21	22.27	27.77	https://genome.ucsc.edu/cgi-bin/hgTracks?hgS_doOtherUser=submit&hgS_otherUserName=Caroline%20Friedel&hgS_otherUserSessionName=HSV_stress_neg&position=chr3%3A195749054-195809060
ENSG00000185798	WDR53	0	1.13	0	15.53	2.07	0.9	4.68	6.86	20.93	26.77	27.23	62.87	https://genome.ucsc.edu/cgi-bin/hgTracks?hgS_doOtherUser=submit&hgS_otherUserName=Caroline%20Friedel&hgS_otherUserSessionName=HSV_stress_neg&position=chr3%3A196276056-196295545
ENSG00000174013	FBXO45	8.34	6.18	3.95	9.76	0.71	0	0	7.79	13.36	27.23	30.38	65.26	https://genome.ucsc.edu/cgi-bin/hgTracks?hgS_doOtherUser=submit&hgS_otherUserName=Caroline%20Friedel&hgS_otherUserSessionName=HSV_stress_pos&position=chr3%3A196295482-196320930
ENSG00000075711	DLG1	41.39	41.14	18.5	36.36	1.98	2.73	18.33	53.92	93.16	96.11	122.54	138.72	https://genome.ucsc.edu/cgi-bin/hgTracks?hgS_doOtherUser=submit&hgS_otherUserName=Caroline%20Friedel&hgS_otherUserSessionName=HSV_stress_neg&position=chr3%3A196764431-197026171
ENSG00000145016	KIAA0226	23.78	18.77	10.89	18.22	0	2.38	0.35	5.18	12.09	14.05	17.58	25.29	https://genome.ucsc.edu/cgi-bin/hgTracks?hgS_doOtherUser=submit&hgS_otherUserName=Caroline%20Friedel&hgS_otherUserSessionName=HSV_stress_neg&position=chr3%3A197393264-197476598
ENSG00000197701	ZNF595	80.23	32.08	22.63	40.95	0	0	22.94	91.17	152.93	154.86	215.99	242.45	https://genome.ucsc.edu/cgi-bin/hgTracks?hgS_doOtherUser=submit&hgS_otherUserName=Caroline%20Friedel&hgS_otherUserSessionName=HSV_stress_pos&position=chr4%3A53179-93099
ENSG00000131127	ZNF141	33.06	47.64	28.59	44.04	0	0	3.78	21.52	32.06	41.72	59.33	67.35	https://genome.ucsc.edu/cgi-bin/hgTracks?hgS_doOtherUser=submit&hgS_otherUserName=Caroline%20Friedel&hgS_otherUserSessionName=HSV_stress_pos&position=chr4%3A331603-383653
ENSG00000182903	ZNF721	4	18.84	0	0	0.45	9.36	15.48	31.97	68.06	79.9	117.88	128.75	https://genome.ucsc.edu/cgi-bin/hgTracks?hgS_doOtherUser=submit&hgS_otherUserName=Caroline%20Friedel&hgS_otherUserSessionName=HSV_stress_neg&position=chr4%3A414604-492945
ENSG00000174227	PIGG	5.49	6.53	5.02	14.12	0	0	0.7	5.91	36.95	35.49	65.54	87.54	https://genome.ucsc.edu/cgi-bin/hgTracks?hgS_doOtherUser=submit&hgS_otherUserName=Caroline%20Friedel&hgS_otherUserSessionName=HSV_stress_pos&position=chr4%3A492989-538985
ENSG00000169020	ATP5I	0	0	0.18	0.93	0.26	0.1	0	0	1.48	0.27	0.09	2.71	https://genome.ucsc.edu/cgi-bin/hgTracks?hgS_doOtherUser=submit&hgS_otherUserName=Caroline%20Friedel&hgS_otherUserSessionName=HSV_stress_neg&position=chr4%3A661225-668127
ENSG00000178950	GAK	19.82	19.69	28.43	28.07	0	2.13	0.94	0	0	5.03	11.89	6.49	https://genome.ucsc.edu/cgi-bin/hgTracks?hgS_doOtherUser=submit&hgS_otherUserName=Caroline%20Friedel&hgS_otherUserSessionName=HSV_stress_neg&position=chr4%3A838064-926161
ENSG00000168924	LETM1	15.01	12.58	17.17	23.21	0	1.3	0.64	4.91	23.47	24.02	26.78	31.34	https://genome.ucsc.edu/cgi-bin/hgTracks?hgS_doOtherUser=submit&hgS_otherUserName=Caroline%20Friedel&hgS_otherUserSessionName=HSV_stress_neg&position=chr4%3A1808206-1857974
ENSG00000168884	TNIP2	2.54	0	7.4	27.15	2.72	2.35	1.51	4.57	4.33	5.55	6.81	18.11	https://genome.ucsc.edu/cgi-bin/hgTracks?hgS_doOtherUser=submit&hgS_otherUserName=Caroline%20Friedel&hgS_otherUserSessionName=HSV_stress_neg&position=chr4%3A2738375-2758103
ENSG00000132406	TMEM128	0	0	0	7.07	0.14	1.09	1.33	10.11	16.6	21.6	34.71	55.79	https://genome.ucsc.edu/cgi-bin/hgTracks?hgS_doOtherUser=submit&hgS_otherUserName=Caroline%20Friedel&hgS_otherUserSessionName=HSV_stress_neg&position=chr4%3A4232269-4249950
ENSG00000145220	LYAR	0	0	1.98	5.38	0.67	0	1.33	4.06	4.49	2.89	1.9	3.74	https://genome.ucsc.edu/cgi-bin/hgTracks?hgS_doOtherUser=submit&hgS_otherUserName=Caroline%20Friedel&hgS_otherUserSessionName=HSV_stress_neg&position=chr4%3A4264428-4291896
ENSG00000168818	STX18	41.23	38.55	7.94	23.47	0	0.52	9.75	25.04	44.15	51.54	77.61	100.23	https://genome.ucsc.edu/cgi-bin/hgTracks?hgS_doOtherUser=submit&hgS_otherUserName=Caroline%20Friedel&hgS_otherUserSessionName=HSV_stress_neg&position=chr4%3A4412469-4544073
ENSG00000152953	STK32B	43.35	48.4	12.54	10.24	1.16	1.57	1.86	2.75	3.59	11.02	9.37	11.09	https://genome.ucsc.edu/cgi-bin/hgTracks?hgS_doOtherUser=submit&hgS_otherUserName=Caroline%20Friedel&hgS_otherUserSessionName=HSV_stress_pos&position=chr4%3A5053169-5507725
ENSG00000173040	EVC2	0	0	0	0	6.79	4.73	5.04	4.7	8.03	7.98	7.41	29.06	https://genome.ucsc.edu/cgi-bin/hgTracks?hgS_doOtherUser=submit&hgS_otherUserName=Caroline%20Friedel&hgS_otherUserSessionName=HSV_stress_neg&position=chr4%3A5539499-5711275
ENSG00000072840	EVC	32.28	11.88	6.58	17.18	0.01	0.99	0	0	0	0	0.11	1.93	https://genome.ucsc.edu/cgi-bin/hgTracks?hgS_doOtherUser=submit&hgS_otherUserName=Caroline%20Friedel&hgS_otherUserSessionName=HSV_stress_pos&position=chr4%3A5712924-5835772
ENSG00000109501	WFS1	11.82	0	0	0	2.5	1.73	1.7	0	5.35	1.29	10.11	16.31	https://genome.ucsc.edu/cgi-bin/hgTracks?hgS_doOtherUser=submit&hgS_otherUserName=Caroline%20Friedel&hgS_otherUserSessionName=HSV_stress_pos&position=chr4%3A6271576-6309992
ENSG00000013288	MAN2B2	0.19	0	5.24	13.53	1.05	0.04	0.12	0.23	1.53	1.69	6.05	11.51	https://genome.ucsc.edu/cgi-bin/hgTracks?hgS_doOtherUser=submit&hgS_otherUserName=Caroline%20Friedel&hgS_otherUserSessionName=HSV_stress_pos&position=chr4%3A6576902-6630089
ENSG00000179010	MRFAP1	1.45	0.24	0.04	1.64	0.45	0.52	3.33	5.9	13.88	19.25	45.56	93.78	https://genome.ucsc.edu/cgi-bin/hgTracks?hgS_doOtherUser=submit&hgS_otherUserName=Caroline%20Friedel&hgS_otherUserSessionName=HSV_stress_pos&position=chr4%3A6641818-6649472
ENSG00000178988	MRFAP1L1	2.73	2.81	0	14.24	1.9	2.92	6.28	18.68	26.62	36.14	49.14	58.47	https://genome.ucsc.edu/cgi-bin/hgTracks?hgS_doOtherUser=submit&hgS_otherUserName=Caroline%20Friedel&hgS_otherUserSessionName=HSV_stress_neg&position=chr4%3A6704428-6711607
ENSG00000170871	KIAA0232	11.06	14.58	0.44	3.17	0	0	2.12	7.44	23.26	20.92	24.9	38.96	https://genome.ucsc.edu/cgi-bin/hgTracks?hgS_doOtherUser=submit&hgS_otherUserName=Caroline%20Friedel&hgS_otherUserSessionName=HSV_stress_pos&position=chr4%3A6783102-6890897
ENSG00000109519	GRPEL1	50.02	47.58	30.8	51.43	0.46	2.66	9.36	29.26	45.58	40.48	58.03	83.28	https://genome.ucsc.edu/cgi-bin/hgTracks?hgS_doOtherUser=submit&hgS_otherUserName=Caroline%20Friedel&hgS_otherUserSessionName=HSV_stress_neg&position=chr4%3A7055633-7069924
ENSG00000196526	AFAP1	41.7	30.28	17.73	28.12	0.82	2.52	13.08	22.65	36.02	32.2	53.64	61.89	https://genome.ucsc.edu/cgi-bin/hgTracks?hgS_doOtherUser=submit&hgS_otherUserName=Caroline%20Friedel&hgS_otherUserSessionName=HSV_stress_neg&position=chr4%3A7755441-7941653
ENSG00000087008	ACOX3	40.97	54.05	24.31	29.5	5.44	0	0	0	0	4.89	31.98	43.39	https://genome.ucsc.edu/cgi-bin/hgTracks?hgS_doOtherUser=submit&hgS_otherUserName=Caroline%20Friedel&hgS_otherUserSessionName=HSV_stress_neg&position=chr4%3A8363009-8442450
ENSG00000178163	ZNF518B	51.8	54.54	20.93	43.07	1.1	2.78	5	13.73	35.55	42.87	92.57	87.9	https://genome.ucsc.edu/cgi-bin/hgTracks?hgS_doOtherUser=submit&hgS_otherUserName=Caroline%20Friedel&hgS_otherUserSessionName=HSV_stress_neg&position=chr4%3A10436498-10459034
ENSG00000157869	RAB28	26.65	2.72	7.84	13.11	7.22	6.11	12.44	11.68	11.48	23.27	16.03	15.44	https://genome.ucsc.edu/cgi-bin/hgTracks?hgS_doOtherUser=submit&hgS_otherUserName=Caroline%20Friedel&hgS_otherUserSessionName=HSV_stress_neg&position=chr4%3A13357978-13485989
ENSG00000038219	BOD1L1	4.57	3.12	2.3	8.94	0	0	0.01	3.84	9.89	9.39	11.5	10.46	https://genome.ucsc.edu/cgi-bin/hgTracks?hgS_doOtherUser=submit&hgS_otherUserName=Caroline%20Friedel&hgS_otherUserSessionName=HSV_stress_neg&position=chr4%3A13565362-13629347
ENSG00000137449	CPEB2	8.3	10.84	0	2.34	0.94	3.03	4.03	9.48	16.61	17.54	29.18	41.73	https://genome.ucsc.edu/cgi-bin/hgTracks?hgS_doOtherUser=submit&hgS_otherUserName=Caroline%20Friedel&hgS_otherUserSessionName=HSV_stress_pos&position=chr4%3A15004298-15076777
ENSG00000048342	CC2D2A	38.55	16.21	14.48	34.23	0.58	0	5.58	9.76	31.38	34.93	44.82	56.94	https://genome.ucsc.edu/cgi-bin/hgTracks?hgS_doOtherUser=submit&hgS_otherUserName=Caroline%20Friedel&hgS_otherUserSessionName=HSV_stress_pos&position=chr4%3A15471489-15608180
ENSG00000118564	FBXL5	19.29	13.68	29.64	27.49	1.17	0.47	3.8	3.03	6.16	7.78	28.99	51.91	https://genome.ucsc.edu/cgi-bin/hgTracks?hgS_doOtherUser=submit&hgS_otherUserName=Caroline%20Friedel&hgS_otherUserSessionName=HSV_stress_neg&position=chr4%3A15601162-15683302
ENSG00000169744	LDB2	14.9	22.45	0	0	0	0	5.88	14.76	32.74	49.36	48.94	68.71	https://genome.ucsc.edu/cgi-bin/hgTracks?hgS_doOtherUser=submit&hgS_otherUserName=Caroline%20Friedel&hgS_otherUserSessionName=HSV_stress_neg&position=chr4%3A16498164-16900432
ENSG00000151552	QDPR	19.53	5.99	2.8	11.83	1.34	0.6	1.68	4.87	6.99	6.07	26.65	51.23	https://genome.ucsc.edu/cgi-bin/hgTracks?hgS_doOtherUser=submit&hgS_otherUserName=Caroline%20Friedel&hgS_otherUserSessionName=HSV_stress_neg&position=chr4%3A17456884-17513857
ENSG00000002549	LAP3	0	0	0.65	3.41	0.73	0.2	2.17	3.85	3.76	4.38	6.09	3.56	https://genome.ucsc.edu/cgi-bin/hgTracks?hgS_doOtherUser=submit&hgS_otherUserName=Caroline%20Friedel&hgS_otherUserSessionName=HSV_stress_pos&position=chr4%3A17578815-17614595
ENSG00000118579	MED28	48.12	52.54	28.11	39.97	4.42	3.74	9.44	30.06	34.42	41.3	55.08	63.06	https://genome.ucsc.edu/cgi-bin/hgTracks?hgS_doOtherUser=submit&hgS_otherUserName=Caroline%20Friedel&hgS_otherUserSessionName=HSV_stress_pos&position=chr4%3A17616254-17640728
ENSG00000109805	NCAPG	8.48	6.54	11.32	3.95	0	0.61	0	4.74	7.3	6.4	25.27	34.46	https://genome.ucsc.edu/cgi-bin/hgTracks?hgS_doOtherUser=submit&hgS_otherUserName=Caroline%20Friedel&hgS_otherUserSessionName=HSV_stress_pos&position=chr4%3A17812525-17851485
ENSG00000178177	LCORL	59.34	40.05	10.95	39.31	1.9	0	25.73	23.23	42.91	33.54	31.72	28.87	https://genome.ucsc.edu/cgi-bin/hgTracks?hgS_doOtherUser=submit&hgS_otherUserName=Caroline%20Friedel&hgS_otherUserSessionName=HSV_stress_neg&position=chr4%3A17837822-18023499
ENSG00000152990	GPR125	25.93	27.06	3.98	22.41	0.27	0.69	9.35	15.6	23.74	31.79	44.89	54.59	https://genome.ucsc.edu/cgi-bin/hgTracks?hgS_doOtherUser=submit&hgS_otherUserName=Caroline%20Friedel&hgS_otherUserSessionName=HSV_stress_neg&position=chr4%3A22341694-22517677
ENSG00000109606	DHX15	22.52	21.93	8.42	25.37	0.44	0.8	5.8	20.47	47.48	51.3	72.31	82.27	https://genome.ucsc.edu/cgi-bin/hgTracks?hgS_doOtherUser=submit&hgS_otherUserName=Caroline%20Friedel&hgS_otherUserSessionName=HSV_stress_neg&position=chr4%3A24514064-24586173
ENSG00000109610	SOD3	2.27	0	0	3.53	0	0.38	0	0	0	0	0.75	0	https://genome.ucsc.edu/cgi-bin/hgTracks?hgS_doOtherUser=submit&hgS_otherUserName=Caroline%20Friedel&hgS_otherUserSessionName=HSV_stress_pos&position=chr4%3A24791534-24807464
ENSG00000250317	SMIM20	0	0	8.96	9.88	1.48	0.28	0	0	0	0	3.53	9.19	https://genome.ucsc.edu/cgi-bin/hgTracks?hgS_doOtherUser=submit&hgS_otherUserName=Caroline%20Friedel&hgS_otherUserSessionName=HSV_stress_pos&position=chr4%3A25863452-25936435
ENSG00000168214	RBPJ	42.71	41.64	9.09	21.57	1.06	3.48	21.17	47.53	83.29	102.72	118.63	129.93	https://genome.ucsc.edu/cgi-bin/hgTracks?hgS_doOtherUser=submit&hgS_otherUserName=Caroline%20Friedel&hgS_otherUserSessionName=HSV_stress_pos&position=chr4%3A26165077-26441541
ENSG00000169299	PGM2	7.25	2.54	18.94	22.75	1.38	3.42	13.23	29.79	66.68	71.06	99.27	94.17	https://genome.ucsc.edu/cgi-bin/hgTracks?hgS_doOtherUser=submit&hgS_otherUserName=Caroline%20Friedel&hgS_otherUserSessionName=HSV_stress_pos&position=chr4%3A37828255-37869558
ENSG00000197712	FAM114A1	4.34	5.11	5.36	5.54	0.35	0.77	1.07	1.08	0.88	3.46	4.17	14.57	https://genome.ucsc.edu/cgi-bin/hgTracks?hgS_doOtherUser=submit&hgS_otherUserName=Caroline%20Friedel&hgS_otherUserSessionName=HSV_stress_pos&position=chr4%3A38869298-38952360
ENSG00000121897	LIAS	14.68	16.66	31.5	46.33	1.98	0	7.92	9.82	27.1	24.83	95.41	70.87	https://genome.ucsc.edu/cgi-bin/hgTracks?hgS_doOtherUser=submit&hgS_otherUserName=Caroline%20Friedel&hgS_otherUserSessionName=HSV_stress_pos&position=chr4%3A39460620-39484273
ENSG00000109814	UGDH	10.66	5.66	15.44	34.16	0.73	0.6	2.55	4.86	13.32	17.61	29.21	38.52	https://genome.ucsc.edu/cgi-bin/hgTracks?hgS_doOtherUser=submit&hgS_otherUserName=Caroline%20Friedel&hgS_otherUserSessionName=HSV_stress_neg&position=chr4%3A39495375-39529931
ENSG00000163683	SMIM14	13.02	6.17	5.91	16.9	0	0	6.02	9.6	21.6	22.91	57.85	55.42	https://genome.ucsc.edu/cgi-bin/hgTracks?hgS_doOtherUser=submit&hgS_otherUserName=Caroline%20Friedel&hgS_otherUserSessionName=HSV_stress_neg&position=chr4%3A39542950-39640710
ENSG00000078140	UBE2K	25.9	23.49	14.47	21.41	0.16	0.04	5.16	18.97	34.52	45.97	59.12	60.68	https://genome.ucsc.edu/cgi-bin/hgTracks?hgS_doOtherUser=submit&hgS_otherUserName=Caroline%20Friedel&hgS_otherUserSessionName=HSV_stress_pos&position=chr4%3A39699664-39789412
ENSG00000121892	PDS5A	5.97	5.95	12.93	29.43	0.7	0.71	5.75	18.34	41.39	45.66	60.26	77.43	https://genome.ucsc.edu/cgi-bin/hgTracks?hgS_doOtherUser=submit&hgS_otherUserName=Caroline%20Friedel&hgS_otherUserSessionName=HSV_stress_neg&position=chr4%3A39819483-39979576
ENSG00000078177	N4BP2	40.64	27.64	11.16	5.91	7.39	3.94	27.93	28.92	39.57	48.4	70.72	105.73	https://genome.ucsc.edu/cgi-bin/hgTracks?hgS_doOtherUser=submit&hgS_otherUserName=Caroline%20Friedel&hgS_otherUserSessionName=HSV_stress_pos&position=chr4%3A40058446-40164872
ENSG00000154277	UCHL1	12.67	7.75	3.82	15.57	0.24	0.19	0.24	1.27	2.74	2.68	8.7	14.39	https://genome.ucsc.edu/cgi-bin/hgTracks?hgS_doOtherUser=submit&hgS_otherUserName=Caroline%20Friedel&hgS_otherUserSessionName=HSV_stress_pos&position=chr4%3A41258430-41275472
ENSG00000109133	TMEM33	36.07	28	32.82	45.89	0	3.33	11.71	30.06	36.95	51.33	63.26	86.72	https://genome.ucsc.edu/cgi-bin/hgTracks?hgS_doOtherUser=submit&hgS_otherUserName=Caroline%20Friedel&hgS_otherUserSessionName=HSV_stress_pos&position=chr4%3A41937137-41967589
ENSG00000169019	COMMD8	0	0	6.75	12.96	1.28	0.56	6.25	7.4	6.92	11.21	60.65	138.31	https://genome.ucsc.edu/cgi-bin/hgTracks?hgS_doOtherUser=submit&hgS_otherUserName=Caroline%20Friedel&hgS_otherUserSessionName=HSV_stress_neg&position=chr4%3A47447885-47465736
ENSG00000145246	ATP10D	31.69	20.33	21.57	41.52	0	1	2.79	10.38	20.16	24.02	39.7	39.71	https://genome.ucsc.edu/cgi-bin/hgTracks?hgS_doOtherUser=submit&hgS_otherUserName=Caroline%20Friedel&hgS_otherUserSessionName=HSV_stress_pos&position=chr4%3A47487305-47600503
ENSG00000109171	SLAIN2	15.72	20	9.27	27.05	0.72	0.99	4.38	19.52	32.82	39.68	50.56	63.01	https://genome.ucsc.edu/cgi-bin/hgTracks?hgS_doOtherUser=submit&hgS_otherUserName=Caroline%20Friedel&hgS_otherUserSessionName=HSV_stress_pos&position=chr4%3A48343339-48433229
ENSG00000075539	FRYL	40.3	23.42	5.04	23.29	0.69	0.52	5.2	33.85	71.73	80.42	108.96	116.9	https://genome.ucsc.edu/cgi-bin/hgTracks?hgS_doOtherUser=submit&hgS_otherUserName=Caroline%20Friedel&hgS_otherUserSessionName=HSV_stress_neg&position=chr4%3A48494378-48782339
ENSG00000109180	OCIAD1	3.64	5.85	25.88	42.46	0	0.14	1.93	3.71	14.39	14.13	38.82	62.12	https://genome.ucsc.edu/cgi-bin/hgTracks?hgS_doOtherUser=submit&hgS_otherUserName=Caroline%20Friedel&hgS_otherUserSessionName=HSV_stress_pos&position=chr4%3A48807229-48868834
ENSG00000145247	OCIAD2	0	0	2.71	1.82	3.15	6.72	0	0	0	0	0	4.8	https://genome.ucsc.edu/cgi-bin/hgTracks?hgS_doOtherUser=submit&hgS_otherUserName=Caroline%20Friedel&hgS_otherUserSessionName=HSV_stress_neg&position=chr4%3A48882036-48908954
ENSG00000184178	SCFD2	32.7	47.44	5.04	11.01	0.62	0.96	4.36	14.03	37.23	26.92	35.8	32.94	https://genome.ucsc.edu/cgi-bin/hgTracks?hgS_doOtherUser=submit&hgS_otherUserName=Caroline%20Friedel&hgS_otherUserSessionName=HSV_stress_neg&position=chr4%3A53734149-54232242
ENSG00000109220	CHIC2	39.37	31.5	19.12	32.27	5.01	0	15.4	24.63	43.49	71.79	61.64	90.08	https://genome.ucsc.edu/cgi-bin/hgTracks?hgS_doOtherUser=submit&hgS_otherUserName=Caroline%20Friedel&hgS_otherUserSessionName=HSV_stress_neg&position=chr4%3A54870956-54930857
ENSG00000134851	TMEM165	10.97	16.15	10.38	24.05	0.26	0.24	0	0	8.28	16.2	50.94	56.4	https://genome.ucsc.edu/cgi-bin/hgTracks?hgS_doOtherUser=submit&hgS_otherUserName=Caroline%20Friedel&hgS_otherUserSessionName=HSV_stress_pos&position=chr4%3A56262124-56324564
ENSG00000134852	CLOCK	13.58	10.15	1.75	6.46	0	0.37	5.14	12.57	22.58	20.88	42.55	50.85	https://genome.ucsc.edu/cgi-bin/hgTracks?hgS_doOtherUser=submit&hgS_otherUserName=Caroline%20Friedel&hgS_otherUserSessionName=HSV_stress_neg&position=chr4%3A56289070-56413305
ENSG00000090989	EXOC1	1.93	2.84	15.55	35.8	0.69	0.57	2.23	6.82	17.97	24.24	44.25	78.34	https://genome.ucsc.edu/cgi-bin/hgTracks?hgS_doOtherUser=submit&hgS_otherUserName=Caroline%20Friedel&hgS_otherUserSessionName=HSV_stress_pos&position=chr4%3A56719782-56776200
ENSG00000084093	REST	9.48	15.79	5.24	20.83	1.85	2.55	7.32	11.86	16.63	17.32	27.72	26.4	https://genome.ucsc.edu/cgi-bin/hgTracks?hgS_doOtherUser=submit&hgS_otherUserName=Caroline%20Friedel&hgS_otherUserSessionName=HSV_stress_pos&position=chr4%3A57774075-57807010
ENSG00000047315	POLR2B	3.49	2.75	3.26	13.77	0.52	0.85	1.67	7.35	17.52	19.49	30.13	47.26	https://genome.ucsc.edu/cgi-bin/hgTracks?hgS_doOtherUser=submit&hgS_otherUserName=Caroline%20Friedel&hgS_otherUserSessionName=HSV_stress_pos&position=chr4%3A57843888-57902334
ENSG00000163453	IGFBP7	8.12	0	0	1.04	0.65	0	0	0	0	0	0	0	https://genome.ucsc.edu/cgi-bin/hgTracks?hgS_doOtherUser=submit&hgS_otherUserName=Caroline%20Friedel&hgS_otherUserSessionName=HSV_stress_neg&position=chr4%3A57891939-57976551
ENSG00000033178	UBA6	2.89	8.54	8.9	7.29	0.42	0	8.15	19.96	42.2	49.63	67.08	60.2	https://genome.ucsc.edu/cgi-bin/hgTracks?hgS_doOtherUser=submit&hgS_otherUserName=Caroline%20Friedel&hgS_otherUserSessionName=HSV_stress_neg&position=chr4%3A68473370-68566897
ENSG00000083896	YTHDC1	7.4	4.65	3.25	11.83	0.43	0.36	4.18	12.37	28.92	39.02	57.93	88.3	https://genome.ucsc.edu/cgi-bin/hgTracks?hgS_doOtherUser=submit&hgS_otherUserName=Caroline%20Friedel&hgS_otherUserSessionName=HSV_stress_neg&position=chr4%3A69171105-69215807
ENSG00000132463	GRSF1	21.5	11.16	27.31	36.36	0.72	0	2.83	5.42	15.76	12.98	28.41	63.67	https://genome.ucsc.edu/cgi-bin/hgTracks?hgS_doOtherUser=submit&hgS_otherUserName=Caroline%20Friedel&hgS_otherUserSessionName=HSV_stress_neg&position=chr4%3A71676499-71705662
ENSG00000163739	CXCL1	0	0	8.19	29.96	0.59	0.2	0.55	11.42	27.5	28.88	77.05	76.73	https://genome.ucsc.edu/cgi-bin/hgTracks?hgS_doOtherUser=submit&hgS_otherUserName=Caroline%20Friedel&hgS_otherUserSessionName=HSV_stress_pos&position=chr4%3A74735110-74741959
ENSG00000174796	THAP6	30.92	10.92	9.87	29.3	0	1.3	0	1.36	10.54	25.63	35.84	55.29	https://genome.ucsc.edu/cgi-bin/hgTracks?hgS_doOtherUser=submit&hgS_otherUserName=Caroline%20Friedel&hgS_otherUserSessionName=HSV_stress_pos&position=chr4%3A76439156-76480683
ENSG00000138757	G3BP2	21.17	32.43	3.92	20.77	0.92	1.63	5.25	12.25	21.01	30.98	60.13	100.14	https://genome.ucsc.edu/cgi-bin/hgTracks?hgS_doOtherUser=submit&hgS_otherUserName=Caroline%20Friedel&hgS_otherUserSessionName=HSV_stress_neg&position=chr4%3A76562966-76649709
ENSG00000138768	USO1	12.2	14.48	20.62	27.23	0.08	0.6	0.09	0.71	1.02	1.92	3.92	17.24	https://genome.ucsc.edu/cgi-bin/hgTracks?hgS_doOtherUser=submit&hgS_otherUserName=Caroline%20Friedel&hgS_otherUserSessionName=HSV_stress_pos&position=chr4%3A76649777-76740382
ENSG00000138760	SCARB2	2.77	1.53	3.35	9.95	0.8	0.7	0.95	2	4.49	3.41	13.48	18.58	https://genome.ucsc.edu/cgi-bin/hgTracks?hgS_doOtherUser=submit&hgS_otherUserName=Caroline%20Friedel&hgS_otherUserSessionName=HSV_stress_neg&position=chr4%3A77074890-77135046
ENSG00000138771	SHROOM3	43.09	17.28	7.22	11.57	1.1	0.82	3.04	5.86	16.28	24.27	61.94	101.86	https://genome.ucsc.edu/cgi-bin/hgTracks?hgS_doOtherUser=submit&hgS_otherUserName=Caroline%20Friedel&hgS_otherUserSessionName=HSV_stress_pos&position=chr4%3A77356253-77709406
ENSG00000138758	2011-09-01	13.93	4.8	2.98	0	0.66	2.51	13.39	24.26	44.62	47.15	69.57	80.04	https://genome.ucsc.edu/cgi-bin/hgTracks?hgS_doOtherUser=submit&hgS_otherUserName=Caroline%20Friedel&hgS_otherUserSessionName=HSV_stress_pos&position=chr4%3A77870856-77966537
ENSG00000118816	CCNI	6.16	8.21	0	0.82	0	0	0	0	0	0	0	2.32	https://genome.ucsc.edu/cgi-bin/hgTracks?hgS_doOtherUser=submit&hgS_otherUserName=Caroline%20Friedel&hgS_otherUserSessionName=HSV_stress_neg&position=chr4%3A77963311-77997158
ENSG00000169288	MRPL1	5.69	0	8.05	9.6	2.33	3.14	12.42	33.36	31.63	19.91	21.78	20.24	https://genome.ucsc.edu/cgi-bin/hgTracks?hgS_doOtherUser=submit&hgS_otherUserName=Caroline%20Friedel&hgS_otherUserSessionName=HSV_stress_pos&position=chr4%3A78783674-78878944
ENSG00000138756	BMP2K	48.9	37.49	7.66	10.23	0.43	2.34	5.6	13.43	35.39	54.05	55.98	72.24	https://genome.ucsc.edu/cgi-bin/hgTracks?hgS_doOtherUser=submit&hgS_otherUserName=Caroline%20Friedel&hgS_otherUserSessionName=HSV_stress_pos&position=chr4%3A79697496-79842526
ENSG00000152784	PRDM8	30.76	19.02	8.34	33.5	4.75	0.72	3.73	11.9	18.05	20.65	52.19	98.3	https://genome.ucsc.edu/cgi-bin/hgTracks?hgS_doOtherUser=submit&hgS_otherUserName=Caroline%20Friedel&hgS_otherUserSessionName=HSV_stress_pos&position=chr4%3A81105033-81130483
ENSG00000152795	HNRNPDL	11.58	7.1	7.29	30.3	0.02	0.32	3.44	10.57	20.48	25.9	44.53	77.8	https://genome.ucsc.edu/cgi-bin/hgTracks?hgS_doOtherUser=submit&hgS_otherUserName=Caroline%20Friedel&hgS_otherUserSessionName=HSV_stress_neg&position=chr4%3A83338717-83351294
ENSG00000189308	LIN54	4.7	4.03	4.67	12.96	0.27	0.19	7.01	27.67	45.41	61.68	69.98	70.09	https://genome.ucsc.edu/cgi-bin/hgTracks?hgS_doOtherUser=submit&hgS_otherUserName=Caroline%20Friedel&hgS_otherUserSessionName=HSV_stress_neg&position=chr4%3A83826126-83934079
ENSG00000163312	HELQ	13.85	7.22	16.68	27.03	0	0	3.44	7.5	19.62	34.05	62.85	71.47	https://genome.ucsc.edu/cgi-bin/hgTracks?hgS_doOtherUser=submit&hgS_otherUserName=Caroline%20Friedel&hgS_otherUserSessionName=HSV_stress_neg&position=chr4%3A84323496-84377009
ENSG00000163319	MRPS18C	24	17.29	38.32	43.66	0	3.1	10.78	29.32	58.39	65.93	111.23	101.17	https://genome.ucsc.edu/cgi-bin/hgTracks?hgS_doOtherUser=submit&hgS_otherUserName=Caroline%20Friedel&hgS_otherUserSessionName=HSV_stress_pos&position=chr4%3A84377085-84395888
ENSG00000163625	WDFY3	18.01	7.87	11.38	33.75	0.75	1.8	8.04	26.09	44.47	51.17	53.77	58.54	https://genome.ucsc.edu/cgi-bin/hgTracks?hgS_doOtherUser=submit&hgS_otherUserName=Caroline%20Friedel&hgS_otherUserSessionName=HSV_stress_neg&position=chr4%3A85585704-85887544
ENSG00000138639	ARHGAP24	45.36	16.66	5.87	45.22	2.16	2.61	18.48	48.59	92.43	94.97	128.66	157.65	https://genome.ucsc.edu/cgi-bin/hgTracks?hgS_doOtherUser=submit&hgS_otherUserName=Caroline%20Friedel&hgS_otherUserSessionName=HSV_stress_pos&position=chr4%3A86396267-86928823
ENSG00000163629	PTPN13	10.09	4.45	4.96	11.93	0.72	1.51	1.46	7.47	19.55	23.74	34.32	37.11	https://genome.ucsc.edu/cgi-bin/hgTracks?hgS_doOtherUser=submit&hgS_otherUserName=Caroline%20Friedel&hgS_otherUserSessionName=HSV_stress_pos&position=chr4%3A87515468-87741324
ENSG00000172493	AFF1	45.14	35.8	8.37	36.92	1.35	4.33	14.55	31.67	65.37	83.41	84.63	95.22	https://genome.ucsc.edu/cgi-bin/hgTracks?hgS_doOtherUser=submit&hgS_otherUserName=Caroline%20Friedel&hgS_otherUserSessionName=HSV_stress_pos&position=chr4%3A87856154-88067206
ENSG00000145332	KLHL8	10.41	0	16.68	15.52	4.33	0.35	11.19	21.85	49.5	39.46	71.01	45.26	https://genome.ucsc.edu/cgi-bin/hgTracks?hgS_doOtherUser=submit&hgS_otherUserName=Caroline%20Friedel&hgS_otherUserSessionName=HSV_stress_neg&position=chr4%3A88076255-88161466
ENSG00000170502	NUDT9	0	0	17.23	38.6	1.61	4.47	2.81	12.51	19.56	7.05	22.95	29.37	https://genome.ucsc.edu/cgi-bin/hgTracks?hgS_doOtherUser=submit&hgS_otherUserName=Caroline%20Friedel&hgS_otherUserSessionName=HSV_stress_pos&position=chr4%3A88343734-88385606
ENSG00000118762	PKD2	7.82	10.92	2.92	3.01	0.37	0	0	0	0	0.35	0.99	5.02	https://genome.ucsc.edu/cgi-bin/hgTracks?hgS_doOtherUser=submit&hgS_otherUserName=Caroline%20Friedel&hgS_otherUserSessionName=HSV_stress_pos&position=chr4%3A88928820-89003929
ENSG00000163104	SMARCAD1	2.83	5.24	3.36	1.22	0	0	2.58	11.95	24.56	45.65	52.64	64.42	https://genome.ucsc.edu/cgi-bin/hgTracks?hgS_doOtherUser=submit&hgS_otherUserName=Caroline%20Friedel&hgS_otherUserSessionName=HSV_stress_pos&position=chr4%3A95128762-95217443
ENSG00000163110	PDLIM5	65.84	34.35	19.84	31.63	0	1.95	12.89	22.47	39.82	42.76	64.09	66.82	https://genome.ucsc.edu/cgi-bin/hgTracks?hgS_doOtherUser=submit&hgS_otherUserName=Caroline%20Friedel&hgS_otherUserSessionName=HSV_stress_pos&position=chr4%3A95373037-95594377
ENSG00000138698	RAP1GDS1	25.6	13.93	6.34	26.46	1.1	0	4.61	15.3	42.67	44.96	70.47	76.51	https://genome.ucsc.edu/cgi-bin/hgTracks?hgS_doOtherUser=submit&hgS_otherUserName=Caroline%20Friedel&hgS_otherUserSessionName=HSV_stress_pos&position=chr4%3A99182535-99370012
ENSG00000151247	EIF4E	81.49	83.06	19.28	52.37	1.97	1.28	29.5	74.51	104.32	109.12	121.41	133.86	https://genome.ucsc.edu/cgi-bin/hgTracks?hgS_doOtherUser=submit&hgS_otherUserName=Caroline%20Friedel&hgS_otherUserSessionName=HSV_stress_neg&position=chr4%3A99787835-99851788
ENSG00000138814	PPP3CA	26.21	16.96	2.55	16.65	1.38	2.31	8.61	19.96	30.31	39.14	56.12	55.21	https://genome.ucsc.edu/cgi-bin/hgTracks?hgS_doOtherUser=submit&hgS_otherUserName=Caroline%20Friedel&hgS_otherUserSessionName=HSV_stress_neg&position=chr4%3A101939566-102269435
ENSG00000109320	NFKB1	3.54	4.19	2.89	5.8	0.47	1.16	0	0.3	1.52	1.22	4.1	5.39	https://genome.ucsc.edu/cgi-bin/hgTracks?hgS_doOtherUser=submit&hgS_otherUserName=Caroline%20Friedel&hgS_otherUserSessionName=HSV_stress_pos&position=chr4%3A103422486-103543459
ENSG00000168769	TET2	2.12	0	0	0	0.64	0.21	3.1	6.66	9.05	10.25	28.66	26.68	https://genome.ucsc.edu/cgi-bin/hgTracks?hgS_doOtherUser=submit&hgS_otherUserName=Caroline%20Friedel&hgS_otherUserSessionName=HSV_stress_pos&position=chr4%3A106067032-106205973
ENSG00000138777	PPA2	45.67	0.52	18.89	36.48	3.65	0	8.13	17.84	9.52	22.69	50.89	62.5	https://genome.ucsc.edu/cgi-bin/hgTracks?hgS_doOtherUser=submit&hgS_otherUserName=Caroline%20Friedel&hgS_otherUserSessionName=HSV_stress_neg&position=chr4%3A106285234-106395238
ENSG00000145348	TBCK	53.03	65.24	9.78	25.86	0	2.06	0.3	6.77	18.4	30.02	51.78	61.38	https://genome.ucsc.edu/cgi-bin/hgTracks?hgS_doOtherUser=submit&hgS_otherUserName=Caroline%20Friedel&hgS_otherUserSessionName=HSV_stress_neg&position=chr4%3A106957756-107242652
ENSG00000164022	AIMP1	0.28	0	1.22	9.16	0	0	0.24	10.79	15.66	24.05	47.72	52.72	https://genome.ucsc.edu/cgi-bin/hgTracks?hgS_doOtherUser=submit&hgS_otherUserName=Caroline%20Friedel&hgS_otherUserSessionName=HSV_stress_pos&position=chr4%3A107236701-107275383
ENSG00000138801	PAPSS1	2.91	1.71	0.1	0.41	0	0	0.06	1.48	2.62	2.04	1.74	9.24	https://genome.ucsc.edu/cgi-bin/hgTracks?hgS_doOtherUser=submit&hgS_otherUserName=Caroline%20Friedel&hgS_otherUserSessionName=HSV_stress_neg&position=chr4%3A108506433-108641608
ENSG00000164023	SGMS2	57.97	31.03	16.07	56.59	1.28	4.78	23.09	76.21	96.62	141.91	179.86	163.41	https://genome.ucsc.edu/cgi-bin/hgTracks?hgS_doOtherUser=submit&hgS_otherUserName=Caroline%20Friedel&hgS_otherUserSessionName=HSV_stress_pos&position=chr4%3A108745719-108841203
ENSG00000109475	RPL34	16.91	15.39	19.56	38.98	0.86	1.18	1.93	8.32	8.96	13.07	24.43	55.95	https://genome.ucsc.edu/cgi-bin/hgTracks?hgS_doOtherUser=submit&hgS_otherUserName=Caroline%20Friedel&hgS_otherUserSessionName=HSV_stress_pos&position=chr4%3A109541722-109556568
ENSG00000138802	SEC24B	19.42	16.07	14.77	21.39	0.87	1.13	3.75	9.64	24.11	21.98	29.81	31.44	https://genome.ucsc.edu/cgi-bin/hgTracks?hgS_doOtherUser=submit&hgS_otherUserName=Caroline%20Friedel&hgS_otherUserSessionName=HSV_stress_pos&position=chr4%3A110354928-110467052
ENSG00000123739	PLA2G12A	4.56	0	0	0	4.13	3.09	5.97	14.41	37.4	46.01	101.26	73.5	https://genome.ucsc.edu/cgi-bin/hgTracks?hgS_doOtherUser=submit&hgS_otherUserName=Caroline%20Friedel&hgS_otherUserSessionName=HSV_stress_neg&position=chr4%3A110626145-110651233
ENSG00000170522	ELOVL6	8.16	2.98	0.6	3.17	0.56	0	1.86	3.32	4.7	7.1	18.77	16.22	https://genome.ucsc.edu/cgi-bin/hgTracks?hgS_doOtherUser=submit&hgS_otherUserName=Caroline%20Friedel&hgS_otherUserSessionName=HSV_stress_neg&position=chr4%3A110962002-111120355
ENSG00000138658	C4orf21	9.53	6.51	4.62	5.66	0	0.97	5.16	20.9	43.84	75.55	72.56	38.43	https://genome.ucsc.edu/cgi-bin/hgTracks?hgS_doOtherUser=submit&hgS_otherUserName=Caroline%20Friedel&hgS_otherUserSessionName=HSV_stress_neg&position=chr4%3A113455492-113558151
ENSG00000174720	LARP7	7.89	2.85	4.13	9.51	0.39	1.3	2.92	5.47	22.74	20.46	24.99	26.92	https://genome.ucsc.edu/cgi-bin/hgTracks?hgS_doOtherUser=submit&hgS_otherUserName=Caroline%20Friedel&hgS_otherUserSessionName=HSV_stress_pos&position=chr4%3A113558120-113583748
ENSG00000180801	ARSJ	29.28	37.97	22.29	35.91	0.91	3.35	18.8	27.11	34.98	41.33	68.03	75.96	https://genome.ucsc.edu/cgi-bin/hgTracks?hgS_doOtherUser=submit&hgS_otherUserName=Caroline%20Friedel&hgS_otherUserSessionName=HSV_stress_neg&position=chr4%3A114816440-114900883
ENSG00000269893	SNHG8	33.84	25.01	49.01	49.06	0	0.04	1.95	4.74	6.14	6.57	2.67	9.84	https://genome.ucsc.edu/cgi-bin/hgTracks?hgS_doOtherUser=submit&hgS_otherUserName=Caroline%20Friedel&hgS_otherUserSessionName=HSV_stress_pos&position=chr4%3A119199864-119205978
ENSG00000164099	PRSS12	16	6.86	2.74	10.07	0.48	1.69	3.49	8	10.78	9.26	15.12	14.61	https://genome.ucsc.edu/cgi-bin/hgTracks?hgS_doOtherUser=submit&hgS_otherUserName=Caroline%20Friedel&hgS_otherUserSessionName=HSV_stress_neg&position=chr4%3A119196193-119274158
ENSG00000260404	RP11-384K6.6	45.18	36.53	29.09	28.86	0	0	0	0	0	9.51	0	17.49	https://genome.ucsc.edu/cgi-bin/hgTracks?hgS_doOtherUser=submit&hgS_otherUserName=Caroline%20Friedel&hgS_otherUserSessionName=HSV_stress_pos&position=chr4%3A119512928-119559884
ENSG00000150961	SEC24D	13.36	11.82	10.39	24.29	0.73	1.48	2.57	2.37	5.07	4.1	10.46	13.32	https://genome.ucsc.edu/cgi-bin/hgTracks?hgS_doOtherUser=submit&hgS_otherUserName=Caroline%20Friedel&hgS_otherUserSessionName=HSV_stress_neg&position=chr4%3A119638978-119759838
ENSG00000145390	USP53	53.95	45.93	34.86	54.21	0	0	1.97	8.13	21.11	29.24	44.68	56.43	https://genome.ucsc.edu/cgi-bin/hgTracks?hgS_doOtherUser=submit&hgS_otherUserName=Caroline%20Friedel&hgS_otherUserSessionName=HSV_stress_pos&position=chr4%3A120133742-120221672
ENSG00000164096	C4orf3	0	0	10.33	14.46	0.09	0.74	1.07	1.02	0.38	1.09	0.53	3.88	https://genome.ucsc.edu/cgi-bin/hgTracks?hgS_doOtherUser=submit&hgS_otherUserName=Caroline%20Friedel&hgS_otherUserSessionName=HSV_stress_neg&position=chr4%3A120213207-120225600
ENSG00000138735	PDE5A	31.67	28.96	12.9	35.3	0.73	1.92	5.86	13.37	21.97	30.42	48.71	53.36	https://genome.ucsc.edu/cgi-bin/hgTracks?hgS_doOtherUser=submit&hgS_otherUserName=Caroline%20Friedel&hgS_otherUserSessionName=HSV_stress_neg&position=chr4%3A120410550-120550146
ENSG00000164109	MAD2L1	15.72	6.44	2.15	0	0.1	2.58	11.4	45.64	51.39	49.92	79.33	77.2	https://genome.ucsc.edu/cgi-bin/hgTracks?hgS_doOtherUser=submit&hgS_otherUserName=Caroline%20Friedel&hgS_otherUserSessionName=HSV_stress_neg&position=chr4%3A120971763-120988229
ENSG00000138738	PRDM5	37.93	38.39	7.1	26.29	0.66	0	16.34	33.44	72.81	50.84	98.45	73	https://genome.ucsc.edu/cgi-bin/hgTracks?hgS_doOtherUser=submit&hgS_otherUserName=Caroline%20Friedel&hgS_otherUserSessionName=HSV_stress_neg&position=chr4%3A121601074-121844025
ENSG00000164111	ANXA5	8.44	5.55	3.39	18.48	0.25	0	0.15	0.67	1.54	1.47	5.47	11.32	https://genome.ucsc.edu/cgi-bin/hgTracks?hgS_doOtherUser=submit&hgS_otherUserName=Caroline%20Friedel&hgS_otherUserSessionName=HSV_stress_neg&position=chr4%3A122584110-122618268
ENSG00000123737	EXOSC9	1.86	0	20.3	47.03	0.53	0.9	1.4	1.86	1.19	4.24	2.89	37.86	https://genome.ucsc.edu/cgi-bin/hgTracks?hgS_doOtherUser=submit&hgS_otherUserName=Caroline%20Friedel&hgS_otherUserSessionName=HSV_stress_pos&position=chr4%3A122722472-122743176
ENSG00000138688	KIAA1109	3.35	0	2.14	1.24	0.89	1.04	0.88	1.08	5.87	7.21	10.83	13.52	https://genome.ucsc.edu/cgi-bin/hgTracks?hgS_doOtherUser=submit&hgS_otherUserName=Caroline%20Friedel&hgS_otherUserSessionName=HSV_stress_pos&position=chr4%3A123073488-123288913
ENSG00000138685	FGF2	4.11	11.67	1.45	6.04	0.92	0.44	1.11	0.74	0	0	6.26	22.08	https://genome.ucsc.edu/cgi-bin/hgTracks?hgS_doOtherUser=submit&hgS_otherUserName=Caroline%20Friedel&hgS_otherUserSessionName=HSV_stress_pos&position=chr4%3A123747863-123824391
ENSG00000145375	SPATA5	40.28	49.07	8.6	32.49	0.91	0	17.79	45.91	81	75.35	90.48	102.06	https://genome.ucsc.edu/cgi-bin/hgTracks?hgS_doOtherUser=submit&hgS_otherUserName=Caroline%20Friedel&hgS_otherUserSessionName=HSV_stress_pos&position=chr4%3A123844229-124245605
ENSG00000151458	ANKRD50	16.04	14.77	6.16	7.63	0.98	2.24	9.38	14.21	18.57	14.67	14.81	8.99	https://genome.ucsc.edu/cgi-bin/hgTracks?hgS_doOtherUser=submit&hgS_otherUserName=Caroline%20Friedel&hgS_otherUserSessionName=HSV_stress_neg&position=chr4%3A125580207-125633887
ENSG00000196159	FAT4	4.57	2.78	0.51	2.96	0	1.46	2.68	8.17	20.01	22.71	45.61	44.17	https://genome.ucsc.edu/cgi-bin/hgTracks?hgS_doOtherUser=submit&hgS_otherUserName=Caroline%20Friedel&hgS_otherUserSessionName=HSV_stress_pos&position=chr4%3A126237554-126419087
ENSG00000142731	PLK4	1.71	3.28	3.78	6.66	0.08	0.95	0.19	6.28	7.53	32.29	46.54	44.25	https://genome.ucsc.edu/cgi-bin/hgTracks?hgS_doOtherUser=submit&hgS_otherUserName=Caroline%20Friedel&hgS_otherUserSessionName=HSV_stress_pos&position=chr4%3A128802016-128825350
ENSG00000164073	MFSD8	5.39	8.92	3.71	9.22	0.72	0	3.76	12.54	30.99	26.69	43.14	48.9	https://genome.ucsc.edu/cgi-bin/hgTracks?hgS_doOtherUser=submit&hgS_otherUserName=Caroline%20Friedel&hgS_otherUserSessionName=HSV_stress_neg&position=chr4%3A128833960-128887150
ENSG00000164040	PGRMC2	5.68	0.95	14.12	58.26	0.76	0.23	2.23	4.46	9.34	8.66	35.7	62.35	https://genome.ucsc.edu/cgi-bin/hgTracks?hgS_doOtherUser=submit&hgS_otherUserName=Caroline%20Friedel&hgS_otherUserSessionName=HSV_stress_neg&position=chr4%3A129185397-129209984
ENSG00000077684	JADE1	15.06	11.31	3.26	8.45	0	1.24	6.53	13.12	17.13	31.67	23.05	35.78	https://genome.ucsc.edu/cgi-bin/hgTracks?hgS_doOtherUser=submit&hgS_otherUserName=Caroline%20Friedel&hgS_otherUserSessionName=HSV_stress_pos&position=chr4%3A129730779-129801379
ENSG00000151466	SCLT1	39.87	25.65	10.83	46.98	0	0	8.39	23.72	60.98	52.47	52.54	72.66	https://genome.ucsc.edu/cgi-bin/hgTracks?hgS_doOtherUser=submit&hgS_otherUserName=Caroline%20Friedel&hgS_otherUserSessionName=HSV_stress_neg&position=chr4%3A129781076-130014764
ENSG00000254535	PABPC4L	20.28	13.1	30.72	41.33	0	1.3	1.4	1.04	7.34	0	14.93	46.84	https://genome.ucsc.edu/cgi-bin/hgTracks?hgS_doOtherUser=submit&hgS_otherUserName=Caroline%20Friedel&hgS_otherUserSessionName=HSV_stress_neg&position=chr4%3A135112488-135122903
ENSG00000189184	PCDH18	0.34	0.6	0	0.79	0.05	0.01	0.06	0.13	0.27	0	0.88	8.99	https://genome.ucsc.edu/cgi-bin/hgTracks?hgS_doOtherUser=submit&hgS_otherUserName=Caroline%20Friedel&hgS_otherUserSessionName=HSV_stress_neg&position=chr4%3A138435072-138453648
ENSG00000151012	SLC7A11	8.31	5.29	0.08	2.77	0	0	0.35	2.97	11.4	7.5	25.83	33.92	https://genome.ucsc.edu/cgi-bin/hgTracks?hgS_doOtherUser=submit&hgS_otherUserName=Caroline%20Friedel&hgS_otherUserSessionName=HSV_stress_neg&position=chr4%3A139080251-139163503
ENSG00000151014	CCRN4L	23.66	17.22	17.63	48.55	0	3.75	1.48	4.01	3.52	8.46	18.42	32.46	https://genome.ucsc.edu/cgi-bin/hgTracks?hgS_doOtherUser=submit&hgS_otherUserName=Caroline%20Friedel&hgS_otherUserSessionName=HSV_stress_pos&position=chr4%3A139936943-139971906
ENSG00000109381	ELF2	33.14	36.56	0.06	17.18	0	1.11	8.71	27.26	56.81	59.36	66.88	60.1	https://genome.ucsc.edu/cgi-bin/hgTracks?hgS_doOtherUser=submit&hgS_otherUserName=Caroline%20Friedel&hgS_otherUserSessionName=HSV_stress_neg&position=chr4%3A139944266-140098372
ENSG00000164134	NAA15	27.65	32.28	22.37	31.77	0.77	1.22	4.73	22.44	44.51	54.88	53.11	53.41	https://genome.ucsc.edu/cgi-bin/hgTracks?hgS_doOtherUser=submit&hgS_otherUserName=Caroline%20Friedel&hgS_otherUserSessionName=HSV_stress_pos&position=chr4%3A140222609-140346187
ENSG00000179387	ELMOD2	14.95	5.36	30.87	18.58	2.45	4.75	7.5	20.39	29.6	29.04	36.98	43.92	https://genome.ucsc.edu/cgi-bin/hgTracks?hgS_doOtherUser=submit&hgS_otherUserName=Caroline%20Friedel&hgS_otherUserSessionName=HSV_stress_pos&position=chr4%3A141445312-141479924
ENSG00000109436	TBC1D9	8.84	7.56	1.36	0.85	0	0	0.41	5.75	15.68	14.5	32.31	42.36	https://genome.ucsc.edu/cgi-bin/hgTracks?hgS_doOtherUser=submit&hgS_otherUserName=Caroline%20Friedel&hgS_otherUserSessionName=HSV_stress_neg&position=chr4%3A141536919-141677274
ENSG00000170153	RNF150	12.81	9.98	0.24	2.04	0.02	0.81	0.97	3.71	8.21	11.25	18.01	20.45	https://genome.ucsc.edu/cgi-bin/hgTracks?hgS_doOtherUser=submit&hgS_otherUserName=Caroline%20Friedel&hgS_otherUserSessionName=HSV_stress_neg&position=chr4%3A141775961-142134031
ENSG00000109445	ZNF330	8.91	3.65	12.01	36.37	0	0	2.36	8.9	19.46	27.4	70.39	86.9	https://genome.ucsc.edu/cgi-bin/hgTracks?hgS_doOtherUser=submit&hgS_otherUserName=Caroline%20Friedel&hgS_otherUserSessionName=HSV_stress_pos&position=chr4%3A142142041-142160851
ENSG00000109452	INPP4B	15.34	11.62	11.55	20.19	1.39	4.9	5.18	32.72	50.11	94.03	110.19	118.88	https://genome.ucsc.edu/cgi-bin/hgTracks?hgS_doOtherUser=submit&hgS_otherUserName=Caroline%20Friedel&hgS_otherUserSessionName=HSV_stress_neg&position=chr4%3A142939313-143768585
ENSG00000170185	USP38	59.73	49.74	37.1	74.53	2.88	1.57	8.95	41.75	76.85	95.87	135.98	155.41	https://genome.ucsc.edu/cgi-bin/hgTracks?hgS_doOtherUser=submit&hgS_otherUserName=Caroline%20Friedel&hgS_otherUserSessionName=HSV_stress_pos&position=chr4%3A144106070-144149983
ENSG00000164163	ABCE1	8.5	6.2	14.28	19.14	3.58	3.88	8.4	12.42	24.7	35.3	56.67	66.68	https://genome.ucsc.edu/cgi-bin/hgTracks?hgS_doOtherUser=submit&hgS_otherUserName=Caroline%20Friedel&hgS_otherUserSessionName=HSV_stress_pos&position=chr4%3A146019084-146055331
ENSG00000164164	OTUD4	0.69	0.72	0.79	3.27	0	0	0.14	4.95	14.03	8.8	10.87	10.07	https://genome.ucsc.edu/cgi-bin/hgTracks?hgS_doOtherUser=submit&hgS_otherUserName=Caroline%20Friedel&hgS_otherUserSessionName=HSV_stress_neg&position=chr4%3A146026990-146101313
ENSG00000170365	SMAD1	14.22	6.86	10.54	8.56	0	0.21	0	3.32	46.6	8.15	25.38	75.77	https://genome.ucsc.edu/cgi-bin/hgTracks?hgS_doOtherUser=submit&hgS_otherUserName=Caroline%20Friedel&hgS_otherUserSessionName=HSV_stress_pos&position=chr4%3A146402346-146484231
ENSG00000151612	ZNF827	15.73	6.63	0	1.78	0.42	0.11	2.68	3.51	7.28	16.46	25.69	37.41	https://genome.ucsc.edu/cgi-bin/hgTracks?hgS_doOtherUser=submit&hgS_otherUserName=Caroline%20Friedel&hgS_otherUserSessionName=HSV_stress_neg&position=chr4%3A146673779-146859787
ENSG00000164167	LSM6	88.46	41.59	15.75	29.1	0	0	9.21	32.16	27.34	42.14	86.43	81.22	https://genome.ucsc.edu/cgi-bin/hgTracks?hgS_doOtherUser=submit&hgS_otherUserName=Caroline%20Friedel&hgS_otherUserSessionName=HSV_stress_pos&position=chr4%3A147096837-147126152
ENSG00000120519	SLC10A7	74.24	86.6	41.61	87.31	2.58	6.03	34.29	80.96	109.74	116.12	153.09	147.32	https://genome.ucsc.edu/cgi-bin/hgTracks?hgS_doOtherUser=submit&hgS_otherUserName=Caroline%20Friedel&hgS_otherUserSessionName=HSV_stress_neg&position=chr4%3A147170127-147443123
ENSG00000164168	TMEM184C	0.54	0.38	1.29	11.36	0	0	0	0	2.19	2.48	3.04	18.67	https://genome.ucsc.edu/cgi-bin/hgTracks?hgS_doOtherUser=submit&hgS_otherUserName=Caroline%20Friedel&hgS_otherUserSessionName=HSV_stress_pos&position=chr4%3A148538534-148598195
ENSG00000164169	PRMT10	2.53	0	5.23	3.61	3.34	2.84	0	14.23	41.4	34.24	44.14	45.46	https://genome.ucsc.edu/cgi-bin/hgTracks?hgS_doOtherUser=submit&hgS_otherUserName=Caroline%20Friedel&hgS_otherUserSessionName=HSV_stress_neg&position=chr4%3A148553936-148605381
ENSG00000071205	ARHGAP10	41.84	9.21	39.19	60.11	2.91	0	6.24	10.08	40.79	36.12	57.05	58.53	https://genome.ucsc.edu/cgi-bin/hgTracks?hgS_doOtherUser=submit&hgS_otherUserName=Caroline%20Friedel&hgS_otherUserSessionName=HSV_stress_pos&position=chr4%3A148653214-148998931
ENSG00000170390	DCLK2	46.24	29.9	21.87	27.65	1.34	0	3.35	9.49	19.28	25.01	33.92	47.62	https://genome.ucsc.edu/cgi-bin/hgTracks?hgS_doOtherUser=submit&hgS_otherUserName=Caroline%20Friedel&hgS_otherUserSessionName=HSV_stress_pos&position=chr4%3A150999426-151183609
ENSG00000198589	LRBA	2.76	2.73	2.54	6.44	0.11	1.13	2.67	8.21	14.85	23.88	46.31	59.74	https://genome.ucsc.edu/cgi-bin/hgTracks?hgS_doOtherUser=submit&hgS_otherUserName=Caroline%20Friedel&hgS_otherUserSessionName=HSV_stress_neg&position=chr4%3A151180594-151936879
ENSG00000145425	RPS3A	11.24	3.96	5.1	14.11	0	0.53	5.29	10.02	11.24	17.58	31.76	43.02	https://genome.ucsc.edu/cgi-bin/hgTracks?hgS_doOtherUser=submit&hgS_otherUserName=Caroline%20Friedel&hgS_otherUserSessionName=HSV_stress_pos&position=chr4%3A152020725-152030804
ENSG00000109686	SH3D19	37.55	31.41	10.56	16.94	0	0	0	4.55	22.42	28.92	56.67	62.85	https://genome.ucsc.edu/cgi-bin/hgTracks?hgS_doOtherUser=submit&hgS_otherUserName=Caroline%20Friedel&hgS_otherUserSessionName=HSV_stress_neg&position=chr4%3A152018903-152246784
ENSG00000164144	ARFIP1	25.49	7.49	7.62	13.8	0	0	11.13	32.11	41.45	34.31	36.46	35.78	https://genome.ucsc.edu/cgi-bin/hgTracks?hgS_doOtherUser=submit&hgS_otherUserName=Caroline%20Friedel&hgS_otherUserSessionName=HSV_stress_pos&position=chr4%3A153701089-153844615
ENSG00000171566	PLRG1	9.06	3.97	35.96	54.94	0.04	0	2.94	9.54	23.88	30.47	47.54	91.35	https://genome.ucsc.edu/cgi-bin/hgTracks?hgS_doOtherUser=submit&hgS_otherUserName=Caroline%20Friedel&hgS_otherUserSessionName=HSV_stress_neg&position=chr4%3A155451158-155471587
ENSG00000145431	PDGFC	32.63	11.13	16.03	25.4	0	2.12	11.38	38.57	36.59	55.82	83.32	101.79	https://genome.ucsc.edu/cgi-bin/hgTracks?hgS_doOtherUser=submit&hgS_otherUserName=Caroline%20Friedel&hgS_otherUserSessionName=HSV_stress_neg&position=chr4%3A157676606-157892546
ENSG00000171497	PPID	3.17	3.6	55.79	68.35	2.96	0.69	6.4	15.09	27.66	33.27	42.28	41.52	https://genome.ucsc.edu/cgi-bin/hgTracks?hgS_doOtherUser=submit&hgS_otherUserName=Caroline%20Friedel&hgS_otherUserSessionName=HSV_stress_neg&position=chr4%3A159625286-159644548
ENSG00000145414	NAF1	76.09	8.49	36.29	37.17	5.88	8.94	24.95	39.73	77.02	73.39	84.6	83.87	https://genome.ucsc.edu/cgi-bin/hgTracks?hgS_doOtherUser=submit&hgS_otherUserName=Caroline%20Friedel&hgS_otherUserSessionName=HSV_stress_neg&position=chr4%3A164026225-164088073
ENSG00000181381	DDX60L	44.44	0	15.02	28.56	4.76	6.42	16.97	15.95	39.96	45.28	54.17	68.73	https://genome.ucsc.edu/cgi-bin/hgTracks?hgS_doOtherUser=submit&hgS_otherUserName=Caroline%20Friedel&hgS_otherUserSessionName=HSV_stress_neg&position=chr4%3A169272886-169458937
ENSG00000129116	PALLD	32.34	10.56	0	0.15	0	0.58	3.95	4.93	10.06	18.05	48.92	90.09	https://genome.ucsc.edu/cgi-bin/hgTracks?hgS_doOtherUser=submit&hgS_otherUserName=Caroline%20Friedel&hgS_otherUserSessionName=HSV_stress_pos&position=chr4%3A169418217-169854608
ENSG00000137601	NEK1	19.59	11.5	19.18	37.92	1	1.38	7.85	7.07	26.42	37.93	51.01	50.42	https://genome.ucsc.edu/cgi-bin/hgTracks?hgS_doOtherUser=submit&hgS_otherUserName=Caroline%20Friedel&hgS_otherUserSessionName=HSV_stress_neg&position=chr4%3A170309426-170533780
ENSG00000109572	CLCN3	25.42	15	12.22	19.89	0	1.84	9.92	35.24	68.84	85.6	112.14	102.79	https://genome.ucsc.edu/cgi-bin/hgTracks?hgS_doOtherUser=submit&hgS_otherUserName=Caroline%20Friedel&hgS_otherUserSessionName=HSV_stress_pos&position=chr4%3A170533784-170649824
ENSG00000056050	C4orf27	0	0	8.72	7.41	0	2.06	0.38	0	5.25	5.48	7.53	45.57	https://genome.ucsc.edu/cgi-bin/hgTracks?hgS_doOtherUser=submit&hgS_otherUserName=Caroline%20Friedel&hgS_otherUserSessionName=HSV_stress_neg&position=chr4%3A170645616-170679104
ENSG00000109576	AADAT	0	0	2.33	6.94	0	0.57	2.46	24.95	34.15	62.21	53.31	63.31	https://genome.ucsc.edu/cgi-bin/hgTracks?hgS_doOtherUser=submit&hgS_otherUserName=Caroline%20Friedel&hgS_otherUserSessionName=HSV_stress_neg&position=chr4%3A170976373-171012850
ENSG00000164117	FBXO8	15.48	10.46	6.79	4.72	0.6	0	6.37	17.53	30.25	47.72	67.21	114.79	https://genome.ucsc.edu/cgi-bin/hgTracks?hgS_doOtherUser=submit&hgS_otherUserName=Caroline%20Friedel&hgS_otherUserSessionName=HSV_stress_neg&position=chr4%3A175152809-175205415
ENSG00000164118	CEP44	35.49	41.61	39.68	55.24	1.97	2.42	4.65	21.49	48.46	41.21	55.01	62.21	https://genome.ucsc.edu/cgi-bin/hgTracks?hgS_doOtherUser=submit&hgS_otherUserName=Caroline%20Friedel&hgS_otherUserSessionName=HSV_stress_pos&position=chr4%3A175204828-175259531
ENSG00000129128	SPCS3	14.9	11.55	20.37	33.17	2.34	2.24	1.69	0	0	0	9.34	17.84	https://genome.ucsc.edu/cgi-bin/hgTracks?hgS_doOtherUser=submit&hgS_otherUserName=Caroline%20Friedel&hgS_otherUserSessionName=HSV_stress_pos&position=chr4%3A177241115-177258396
ENSG00000150630	VEGFC	26.81	25.17	21.89	25.94	2.27	1.62	5.14	5.82	5.18	6.88	15.74	30.91	https://genome.ucsc.edu/cgi-bin/hgTracks?hgS_doOtherUser=submit&hgS_otherUserName=Caroline%20Friedel&hgS_otherUserSessionName=HSV_stress_neg&position=chr4%3A177599689-177713881
ENSG00000109674	NEIL3	20.19	6.21	20.79	21	10.81	11.68	21.84	36.06	57.64	46.41	88.2	68.7	https://genome.ucsc.edu/cgi-bin/hgTracks?hgS_doOtherUser=submit&hgS_otherUserName=Caroline%20Friedel&hgS_otherUserSessionName=HSV_stress_pos&position=chr4%3A178230990-178289097
ENSG00000038002	AGA	0	1.07	0	0	0.45	0	0	0	0.17	2.4	0	7.46	https://genome.ucsc.edu/cgi-bin/hgTracks?hgS_doOtherUser=submit&hgS_otherUserName=Caroline%20Friedel&hgS_otherUserSessionName=HSV_stress_neg&position=chr4%3A178346924-178363657
ENSG00000218336	TENM3	2	2.07	0.62	0.36	1.45	2	1.46	1.91	0.5	5.33	9.11	11.32	https://genome.ucsc.edu/cgi-bin/hgTracks?hgS_doOtherUser=submit&hgS_otherUserName=Caroline%20Friedel&hgS_otherUserSessionName=HSV_stress_pos&position=chr4%3A183065140-183729177
ENSG00000129187	DCTD	31.67	16.84	12.88	18.97	0.02	1.65	5.46	6.19	12.83	17.65	36.56	47.7	https://genome.ucsc.edu/cgi-bin/hgTracks?hgS_doOtherUser=submit&hgS_otherUserName=Caroline%20Friedel&hgS_otherUserSessionName=HSV_stress_neg&position=chr4%3A183806213-183839089
ENSG00000151718	WWC2	49.66	38.63	17.79	30.7	1.45	3.93	18.12	35.14	54.46	63.86	58.25	69.34	https://genome.ucsc.edu/cgi-bin/hgTracks?hgS_doOtherUser=submit&hgS_otherUserName=Caroline%20Friedel&hgS_otherUserSessionName=HSV_stress_pos&position=chr4%3A184020446-184246930
ENSG00000168538	TRAPPC11	1.45	0	0.38	2.21	0.9	1.36	1.87	10.05	17.23	15.52	25.68	35.63	https://genome.ucsc.edu/cgi-bin/hgTracks?hgS_doOtherUser=submit&hgS_otherUserName=Caroline%20Friedel&hgS_otherUserSessionName=HSV_stress_pos&position=chr4%3A184580420-184639745
ENSG00000168310	IRF2	48.68	47.09	0.69	13.62	0.88	6.16	10.44	12.55	22.54	33.5	36.59	52.73	https://genome.ucsc.edu/cgi-bin/hgTracks?hgS_doOtherUser=submit&hgS_otherUserName=Caroline%20Friedel&hgS_otherUserSessionName=HSV_stress_neg&position=chr4%3A185303867-185395734
ENSG00000164306	PRIMPOL	0	0	10.91	7.7	1.33	3.13	0.8	3.02	25.17	21.96	43.22	34.11	https://genome.ucsc.edu/cgi-bin/hgTracks?hgS_doOtherUser=submit&hgS_otherUserName=Caroline%20Friedel&hgS_otherUserSessionName=HSV_stress_pos&position=chr4%3A185570767-185621117
ENSG00000164323	KIAA1430	1.91	0	0	0	2.32	4.63	7.76	8.15	18.75	15.89	43.92	22.38	https://genome.ucsc.edu/cgi-bin/hgTracks?hgS_doOtherUser=submit&hgS_otherUserName=Caroline%20Friedel&hgS_otherUserSessionName=HSV_stress_neg&position=chr4%3A186075819-186130658
ENSG00000083857	FAT1	12.96	10.37	0	0.32	0.27	0.13	0.63	0.71	2.7	3.65	9.95	15.1	https://genome.ucsc.edu/cgi-bin/hgTracks?hgS_doOtherUser=submit&hgS_otherUserName=Caroline%20Friedel&hgS_otherUserSessionName=HSV_stress_neg&position=chr4%3A187503937-187647876
ENSG00000109536	FRG1	4.11	0	7.37	13.27	1.25	2.41	2.79	3.59	5.11	6.93	7.59	12.3	https://genome.ucsc.edu/cgi-bin/hgTracks?hgS_doOtherUser=submit&hgS_otherUserName=Caroline%20Friedel&hgS_otherUserSessionName=HSV_stress_pos&position=chr4%3A190861943-190889359
ENSG00000164366	CCDC127	0	0	0	0	5.85	2.71	5.52	1.13	1.36	0	22.61	2.71	https://genome.ucsc.edu/cgi-bin/hgTracks?hgS_doOtherUser=submit&hgS_otherUserName=Caroline%20Friedel&hgS_otherUserSessionName=HSV_stress_neg&position=chr5%3A191986-218330
ENSG00000073578	SDHA	5.75	7.45	13.62	12.1	5.76	0	9.8	24.12	47.6	54.91	85.79	89.57	https://genome.ucsc.edu/cgi-bin/hgTracks?hgS_doOtherUser=submit&hgS_otherUserName=Caroline%20Friedel&hgS_otherUserSessionName=HSV_stress_pos&position=chr5%3A218356-261815
ENSG00000071539	TRIP13	2.1	4.36	11.57	13.29	2.19	0.82	2.74	8.09	66.66	42.12	60.5	81.67	https://genome.ucsc.edu/cgi-bin/hgTracks?hgS_doOtherUser=submit&hgS_otherUserName=Caroline%20Friedel&hgS_otherUserSessionName=HSV_stress_pos&position=chr5%3A892758-924472
ENSG00000049656	CLPTM1L	0	0	3.31	19.96	0	0	0.49	6.72	11.23	16.5	30.99	25.05	https://genome.ucsc.edu/cgi-bin/hgTracks?hgS_doOtherUser=submit&hgS_otherUserName=Caroline%20Friedel&hgS_otherUserSessionName=HSV_stress_neg&position=chr5%3A1312859-1345214
ENSG00000171421	MRPL36	41.81	24.69	30.78	41.5	0	0.63	0	1.31	10.55	13.02	20.14	215.03	https://genome.ucsc.edu/cgi-bin/hgTracks?hgS_doOtherUser=submit&hgS_otherUserName=Caroline%20Friedel&hgS_otherUserSessionName=HSV_stress_neg&position=chr5%3A1793500-1801480
ENSG00000145494	NDUFS6	5.9	16.09	10.21	11.04	2.83	3.59	2.66	0.39	0	0	0.23	1.44	https://genome.ucsc.edu/cgi-bin/hgTracks?hgS_doOtherUser=submit&hgS_otherUserName=Caroline%20Friedel&hgS_otherUserSessionName=HSV_stress_pos&position=chr5%3A1801514-1821719
ENSG00000170561	IRX2	48.57	49.43	13.15	67.14	2.88	3.76	13.86	33.45	47.14	45.24	53.83	64.37	https://genome.ucsc.edu/cgi-bin/hgTracks?hgS_doOtherUser=submit&hgS_otherUserName=Caroline%20Friedel&hgS_otherUserSessionName=HSV_stress_neg&position=chr5%3A2740959-2752969
ENSG00000164151	KIAA0947	22.23	8.58	8.49	18.15	0.1	0.48	0.2	7.96	28.29	35.93	48.78	65.95	https://genome.ucsc.edu/cgi-bin/hgTracks?hgS_doOtherUser=submit&hgS_otherUserName=Caroline%20Friedel&hgS_otherUserSessionName=HSV_stress_pos&position=chr5%3A5420777-5495347
ENSG00000133398	MED10	28.46	11.94	14.53	55.04	1.21	2.19	10.09	25.76	30.02	49.74	114.72	81.8	https://genome.ucsc.edu/cgi-bin/hgTracks?hgS_doOtherUser=submit&hgS_otherUserName=Caroline%20Friedel&hgS_otherUserSessionName=HSV_stress_neg&position=chr5%3A6366994-6378707
ENSG00000037474	NSUN2	0.46	0.55	0.6	12.57	0.04	1.48	7.05	16.45	24.97	19.19	29.91	21.74	https://genome.ucsc.edu/cgi-bin/hgTracks?hgS_doOtherUser=submit&hgS_otherUserName=Caroline%20Friedel&hgS_otherUserSessionName=HSV_stress_neg&position=chr5%3A6594352-6633404
ENSG00000112941	PAPD7	18.5	16.72	6.73	18.64	0.4	1.1	2.1	2.11	1.47	0.37	1.02	3.07	https://genome.ucsc.edu/cgi-bin/hgTracks?hgS_doOtherUser=submit&hgS_otherUserName=Caroline%20Friedel&hgS_otherUserSessionName=HSV_stress_pos&position=chr5%3A6714718-6762161
ENSG00000124275	MTRR	41.71	16.85	15.38	25.41	2.85	1.13	10.66	25.98	20.79	19.28	17.02	3.89	https://genome.ucsc.edu/cgi-bin/hgTracks?hgS_doOtherUser=submit&hgS_otherUserName=Caroline%20Friedel&hgS_otherUserSessionName=HSV_stress_pos&position=chr5%3A7851299-7911138
ENSG00000124279	FASTKD3	3.55	0.32	14.2	30.07	1.32	1.08	4.06	7.87	28.99	21.29	93.74	106.44	https://genome.ucsc.edu/cgi-bin/hgTracks?hgS_doOtherUser=submit&hgS_otherUserName=Caroline%20Friedel&hgS_otherUserSessionName=HSV_stress_neg&position=chr5%3A7854272-7869150
ENSG00000112902	SEMA5A	31.92	32.68	1.29	4.58	0	1.19	5.62	17.93	40.72	48.56	65.89	80.57	https://genome.ucsc.edu/cgi-bin/hgTracks?hgS_doOtherUser=submit&hgS_otherUserName=Caroline%20Friedel&hgS_otherUserSessionName=HSV_stress_neg&position=chr5%3A9030138-9546187
ENSG00000250786	SNHG18	57.97	43.26	57.27	66.32	3.27	5.68	12.12	11.67	12.74	10.7	18.63	104.19	https://genome.ucsc.edu/cgi-bin/hgTracks?hgS_doOtherUser=submit&hgS_otherUserName=Caroline%20Friedel&hgS_otherUserSessionName=HSV_stress_pos&position=chr5%3A9546312-9555721
ENSG00000112977	DAP	8.06	3.05	0	0	0.52	0.61	0	0	0	0.06	1.24	4.3	https://genome.ucsc.edu/cgi-bin/hgTracks?hgS_doOtherUser=submit&hgS_otherUserName=Caroline%20Friedel&hgS_otherUserSessionName=HSV_stress_neg&position=chr5%3A10674342-10761384
ENSG00000038382	TRIO	2.04	0.88	0.01	0.24	0	0	0	0	0.1	0	0.33	0.5	https://genome.ucsc.edu/cgi-bin/hgTracks?hgS_doOtherUser=submit&hgS_otherUserName=Caroline%20Friedel&hgS_otherUserSessionName=HSV_stress_pos&position=chr5%3A14143811-14537235
ENSG00000154124	FAM105B	15.27	16.93	21.34	25.25	7.69	8.64	23.91	30.84	38.87	25.57	35.63	33.92	https://genome.ucsc.edu/cgi-bin/hgTracks?hgS_doOtherUser=submit&hgS_otherUserName=Caroline%20Friedel&hgS_otherUserSessionName=HSV_stress_pos&position=chr5%3A14664773-14704820
ENSG00000154122	ANKH	73.06	39.91	5.11	14.98	2.95	0.31	1.94	0.89	1.92	5.73	17.68	17.73	https://genome.ucsc.edu/cgi-bin/hgTracks?hgS_doOtherUser=submit&hgS_otherUserName=Caroline%20Friedel&hgS_otherUserSessionName=HSV_stress_neg&position=chr5%3A14699910-14871887
ENSG00000183580	FBXL7	35.19	27.79	5.96	27.02	0.98	1.66	6.36	14.09	14.37	17.64	19.67	18.84	https://genome.ucsc.edu/cgi-bin/hgTracks?hgS_doOtherUser=submit&hgS_otherUserName=Caroline%20Friedel&hgS_otherUserSessionName=HSV_stress_pos&position=chr5%3A15500305-15944900
ENSG00000173545	ZNF622	20.15	27.44	30.84	67.42	3.44	1.88	2.24	3.04	4.21	10.92	27.88	35.34	https://genome.ucsc.edu/cgi-bin/hgTracks?hgS_doOtherUser=submit&hgS_otherUserName=Caroline%20Friedel&hgS_otherUserSessionName=HSV_stress_neg&position=chr5%3A16446628-16465901
ENSG00000145555	MYO10	15.56	9.52	8.98	19.17	0	0	0	8.88	16.24	19.43	27.46	26.68	https://genome.ucsc.edu/cgi-bin/hgTracks?hgS_doOtherUser=submit&hgS_otherUserName=Caroline%20Friedel&hgS_otherUserSessionName=HSV_stress_neg&position=chr5%3A16660395-16936372
ENSG00000176788	BASP1	4.26	4.26	0	2.18	0.2	0.91	0.47	0	0.61	0.59	2.91	8.77	https://genome.ucsc.edu/cgi-bin/hgTracks?hgS_doOtherUser=submit&hgS_otherUserName=Caroline%20Friedel&hgS_otherUserSessionName=HSV_stress_pos&position=chr5%3A17065707-17281943
ENSG00000113360	DROSHA	6.98	0.21	7.89	21.14	0.87	0.93	1.14	4.76	16.74	22.95	30.35	31.92	https://genome.ucsc.edu/cgi-bin/hgTracks?hgS_doOtherUser=submit&hgS_otherUserName=Caroline%20Friedel&hgS_otherUserSessionName=HSV_stress_neg&position=chr5%3A31395604-31532303
ENSG00000082213	C5orf22	11.46	9.22	20.15	24.26	0.05	2.1	2.4	20.36	36.99	58.08	69.51	81.36	https://genome.ucsc.edu/cgi-bin/hgTracks?hgS_doOtherUser=submit&hgS_otherUserName=Caroline%20Friedel&hgS_otherUserSessionName=HSV_stress_pos&position=chr5%3A31532373-31560165
ENSG00000056097	ZFR	6.5	4.64	2.41	5.66	0	0.31	0.92	1.43	5.96	8.26	13.29	27.38	https://genome.ucsc.edu/cgi-bin/hgTracks?hgS_doOtherUser=submit&hgS_otherUserName=Caroline%20Friedel&hgS_otherUserSessionName=HSV_stress_neg&position=chr5%3A32349456-32444867
ENSG00000113387	SUB1	21.68	27.78	14.76	29.81	2.77	2.47	11.1	32.41	54.38	99.48	147.71	160.83	https://genome.ucsc.edu/cgi-bin/hgTracks?hgS_doOtherUser=submit&hgS_otherUserName=Caroline%20Friedel&hgS_otherUserSessionName=HSV_stress_pos&position=chr5%3A32531739-32609185
ENSG00000113407	TARS	7.75	7.66	13.9	37.67	0.37	0.72	8.17	19.27	32.12	35.36	47.98	65.39	https://genome.ucsc.edu/cgi-bin/hgTracks?hgS_doOtherUser=submit&hgS_otherUserName=Caroline%20Friedel&hgS_otherUserSessionName=HSV_stress_pos&position=chr5%3A33440802-33474644
ENSG00000039560	RAI14	24.64	6.65	6.05	11.97	0.25	0.63	2.43	5.2	12.33	15.64	36.54	56.91	https://genome.ucsc.edu/cgi-bin/hgTracks?hgS_doOtherUser=submit&hgS_otherUserName=Caroline%20Friedel&hgS_otherUserSessionName=HSV_stress_pos&position=chr5%3A34656342-34837732
ENSG00000168685	IL7R	6.05	1.53	5.58	16.85	0.24	0	2.6	3.89	5.87	6.38	12.23	42.24	https://genome.ucsc.edu/cgi-bin/hgTracks?hgS_doOtherUser=submit&hgS_otherUserName=Caroline%20Friedel&hgS_otherUserSessionName=HSV_stress_pos&position=chr5%3A35852797-35884705
ENSG00000145604	SKP2	0.08	0	10.73	23.43	0.31	1.32	1.28	0.84	2.34	1.8	5.09	8.87	https://genome.ucsc.edu/cgi-bin/hgTracks?hgS_doOtherUser=submit&hgS_otherUserName=Caroline%20Friedel&hgS_otherUserSessionName=HSV_stress_pos&position=chr5%3A36152091-36189421
ENSG00000152620	NADK2	8.18	1.62	5.79	4.72	1.19	0.65	0.93	8.73	28.88	31.04	49.33	59.55	https://genome.ucsc.edu/cgi-bin/hgTracks?hgS_doOtherUser=submit&hgS_otherUserName=Caroline%20Friedel&hgS_otherUserSessionName=HSV_stress_neg&position=chr5%3A36187694-36242381
ENSG00000164190	NIPBL	5.49	3.04	4.65	5.63	0.66	0.34	3.4	10.33	25.71	39.96	41.64	44.83	https://genome.ucsc.edu/cgi-bin/hgTracks?hgS_doOtherUser=submit&hgS_otherUserName=Caroline%20Friedel&hgS_otherUserSessionName=HSV_stress_pos&position=chr5%3A36876861-37071515
ENSG00000113569	NUP155	26.11	18.35	30.38	54.29	0.15	0	5.76	17.98	50.04	50.71	76.94	73.98	https://genome.ucsc.edu/cgi-bin/hgTracks?hgS_doOtherUser=submit&hgS_otherUserName=Caroline%20Friedel&hgS_otherUserSessionName=HSV_stress_neg&position=chr5%3A37283239-37371283
ENSG00000082068	WDR70	18.36	29.68	22.52	56.35	0	0	9.46	27.41	37.1	45.53	47.92	56.31	https://genome.ucsc.edu/cgi-bin/hgTracks?hgS_doOtherUser=submit&hgS_otherUserName=Caroline%20Friedel&hgS_otherUserSessionName=HSV_stress_pos&position=chr5%3A37379314-37758537
ENSG00000113594	LIFR	19.2	16.27	5.78	15.9	0	2.22	3.95	38.55	68.35	64.27	115.64	111.38	https://genome.ucsc.edu/cgi-bin/hgTracks?hgS_doOtherUser=submit&hgS_otherUserName=Caroline%20Friedel&hgS_otherUserSessionName=HSV_stress_neg&position=chr5%3A38470065-38608456
ENSG00000145623	OSMR	5.64	0.67	3.73	12.35	0	0.44	0.04	0.27	0.22	0.57	2.9	4.23	https://genome.ucsc.edu/cgi-bin/hgTracks?hgS_doOtherUser=submit&hgS_otherUserName=Caroline%20Friedel&hgS_otherUserSessionName=HSV_stress_pos&position=chr5%3A38845960-38950698
ENSG00000164327	RICTOR	12.98	16.51	4.14	5.92	1.05	0.83	3.81	17.93	38.57	36.52	57.64	64.61	https://genome.ucsc.edu/cgi-bin/hgTracks?hgS_doOtherUser=submit&hgS_otherUserName=Caroline%20Friedel&hgS_otherUserSessionName=HSV_stress_neg&position=chr5%3A38933021-39074510
ENSG00000145592	RPL37	11.35	7.72	18.81	31.04	0.11	0.13	0	2.01	5.53	9.4	16.8	22.37	https://genome.ucsc.edu/cgi-bin/hgTracks?hgS_doOtherUser=submit&hgS_otherUserName=Caroline%20Friedel&hgS_otherUserSessionName=HSV_stress_neg&position=chr5%3A40820364-40835437
ENSG00000083720	OXCT1	6.27	0	10.51	11.79	0.95	2.69	3.24	4.79	10.27	11.64	17.13	13.86	https://genome.ucsc.edu/cgi-bin/hgTracks?hgS_doOtherUser=submit&hgS_otherUserName=Caroline%20Friedel&hgS_otherUserSessionName=HSV_stress_neg&position=chr5%3A41725167-41870621
ENSG00000112972	HMGCS1	38.13	30.71	29.45	49.91	1.45	0.26	3.78	17.84	34.8	34.51	51.76	62.17	https://genome.ucsc.edu/cgi-bin/hgTracks?hgS_doOtherUser=submit&hgS_otherUserName=Caroline%20Friedel&hgS_otherUserSessionName=HSV_stress_neg&position=chr5%3A43284497-43313614
ENSG00000112996	MRPS30	14.46	23.01	19.55	29.96	0	0	10.15	13.87	43.98	36.67	65.14	91.63	https://genome.ucsc.edu/cgi-bin/hgTracks?hgS_doOtherUser=submit&hgS_otherUserName=Caroline%20Friedel&hgS_otherUserSessionName=HSV_stress_pos&position=chr5%3A44809027-44825530
ENSG00000016082	ISL1	12.01	0	0	16.84	1.21	2.58	6.21	18.22	17.93	26.28	46.47	88.93	https://genome.ucsc.edu/cgi-bin/hgTracks?hgS_doOtherUser=submit&hgS_otherUserName=Caroline%20Friedel&hgS_otherUserSessionName=HSV_stress_pos&position=chr5%3A50678921-50695564
ENSG00000213949	ITGA1	39.14	26.46	22.36	32.06	0.49	1.69	5.96	9.34	17.77	31.48	56.74	82.79	https://genome.ucsc.edu/cgi-bin/hgTracks?hgS_doOtherUser=submit&hgS_otherUserName=Caroline%20Friedel&hgS_otherUserSessionName=HSV_stress_pos&position=chr5%3A52083730-52260040
ENSG00000134363	FST	0	0.03	0.03	1.95	0.49	0.44	0.33	0.38	1.51	1.01	6.82	26.62	https://genome.ucsc.edu/cgi-bin/hgTracks?hgS_doOtherUser=submit&hgS_otherUserName=Caroline%20Friedel&hgS_otherUserSessionName=HSV_stress_pos&position=chr5%3A52776239-52787964
ENSG00000164258	NDUFS4	1.93	0.38	6.48	2.45	0.98	0.87	2.04	5.19	6.51	14.87	18.2	25.26	https://genome.ucsc.edu/cgi-bin/hgTracks?hgS_doOtherUser=submit&hgS_otherUserName=Caroline%20Friedel&hgS_otherUserSessionName=HSV_stress_pos&position=chr5%3A52856463-52984168
ENSG00000178996	SNX18	8.64	6.65	1.53	23.34	1.8	1.33	5.76	7.92	11.96	12.34	14.13	14.99	https://genome.ucsc.edu/cgi-bin/hgTracks?hgS_doOtherUser=submit&hgS_otherUserName=Caroline%20Friedel&hgS_otherUserSessionName=HSV_stress_pos&position=chr5%3A53813589-53847415
ENSG00000164294	GPX8	0.42	0	2.8	8.67	0	0	1.59	0	0.26	1.72	4.93	5.68	https://genome.ucsc.edu/cgi-bin/hgTracks?hgS_doOtherUser=submit&hgS_otherUserName=Caroline%20Friedel&hgS_otherUserSessionName=HSV_stress_pos&position=chr5%3A54455946-54467899
ENSG00000039123	SKIV2L2	53.24	37.93	36.61	40.69	3.53	4.59	21.77	39.09	70.51	93.17	101.83	105.89	https://genome.ucsc.edu/cgi-bin/hgTracks?hgS_doOtherUser=submit&hgS_otherUserName=Caroline%20Friedel&hgS_otherUserSessionName=HSV_stress_pos&position=chr5%3A54603588-54726409
ENSG00000067113	PPAP2A	15.71	28.39	5.8	22.86	0.4	1.83	2.99	0	3.59	5.46	7.96	12.89	https://genome.ucsc.edu/cgi-bin/hgTracks?hgS_doOtherUser=submit&hgS_otherUserName=Caroline%20Friedel&hgS_otherUserSessionName=HSV_stress_neg&position=chr5%3A54715682-54830878
ENSG00000134352	IL6ST	6.44	3.84	1.52	5.75	0.42	0.79	5.78	21.58	39.76	49.53	76.23	90.88	https://genome.ucsc.edu/cgi-bin/hgTracks?hgS_doOtherUser=submit&hgS_otherUserName=Caroline%20Friedel&hgS_otherUserSessionName=HSV_stress_neg&position=chr5%3A55225923-55290821
ENSG00000095015	MAP3K1	1.9	2.19	0.64	1.31	0.66	0.19	0.48	0	0	0.39	0	4.62	https://genome.ucsc.edu/cgi-bin/hgTracks?hgS_doOtherUser=submit&hgS_otherUserName=Caroline%20Friedel&hgS_otherUserSessionName=HSV_stress_pos&position=chr5%3A56111401-56196979
ENSG00000155545	MIER3	12.59	25.4	1.74	18.9	0.14	0.68	4.62	20.21	31.21	48.31	51.38	52.73	https://genome.ucsc.edu/cgi-bin/hgTracks?hgS_doOtherUser=submit&hgS_otherUserName=Caroline%20Friedel&hgS_otherUserSessionName=HSV_stress_neg&position=chr5%3A56210429-56267502
ENSG00000062194	GPBP1	5.22	6.66	9.34	17.21	0.6	3.68	5.07	17.34	40.82	38.81	62.6	80.9	https://genome.ucsc.edu/cgi-bin/hgTracks?hgS_doOtherUser=submit&hgS_otherUserName=Caroline%20Friedel&hgS_otherUserSessionName=HSV_stress_pos&position=chr5%3A56469775-56565506
ENSG00000145632	PLK2	3.79	6.05	7.92	35.21	0	0.31	1.78	4	7.74	9.68	17.72	23.34	https://genome.ucsc.edu/cgi-bin/hgTracks?hgS_doOtherUser=submit&hgS_otherUserName=Caroline%20Friedel&hgS_otherUserSessionName=HSV_stress_neg&position=chr5%3A57744809-57756087
ENSG00000035499	DEPDC1B	21.74	9.44	16.33	25.73	0	2.03	17.31	61.98	91.96	91.7	101.99	110.38	https://genome.ucsc.edu/cgi-bin/hgTracks?hgS_doOtherUser=submit&hgS_otherUserName=Caroline%20Friedel&hgS_otherUserSessionName=HSV_stress_neg&position=chr5%3A59887739-59996017
ENSG00000049167	ERCC8	46.42	21.09	20.69	7.02	5.31	0	9.63	49.93	76.29	83.87	114.34	121.52	https://genome.ucsc.edu/cgi-bin/hgTracks?hgS_doOtherUser=submit&hgS_otherUserName=Caroline%20Friedel&hgS_otherUserSessionName=HSV_stress_neg&position=chr5%3A60164658-60240900
ENSG00000164182	NDUFAF2	12.25	2.09	3.81	8.67	1.85	0	2.04	8.79	17.51	14.56	18.53	29.45	https://genome.ucsc.edu/cgi-bin/hgTracks?hgS_doOtherUser=submit&hgS_otherUserName=Caroline%20Friedel&hgS_otherUserSessionName=HSV_stress_pos&position=chr5%3A60240956-60453853
ENSG00000188725	SMIM15	13.15	8.6	1.88	15.31	1.82	0	11.67	11.96	26.47	18.59	68.84	40.94	https://genome.ucsc.edu/cgi-bin/hgTracks?hgS_doOtherUser=submit&hgS_otherUserName=Caroline%20Friedel&hgS_otherUserSessionName=HSV_stress_neg&position=chr5%3A60448536-60458301
ENSG00000130449	ZSWIM6	28.32	21.9	9.06	27.43	0.6	1.81	2.57	7.59	22.46	31	39.19	47.51	https://genome.ucsc.edu/cgi-bin/hgTracks?hgS_doOtherUser=submit&hgS_otherUserName=Caroline%20Friedel&hgS_otherUserSessionName=HSV_stress_pos&position=chr5%3A60628100-60846997
ENSG00000086189	DIMT1	31.08	32.92	16.15	39.1	2.58	1.41	5.82	14.64	15.16	31.8	37.87	53.17	https://genome.ucsc.edu/cgi-bin/hgTracks?hgS_doOtherUser=submit&hgS_otherUserName=Caroline%20Friedel&hgS_otherUserSessionName=HSV_stress_neg&position=chr5%3A61678081-61699766
ENSG00000153006	SREK1IP1	1.3	4.63	10.15	22.8	1.69	2.42	4.14	6.41	8.39	12.48	22.38	54.86	https://genome.ucsc.edu/cgi-bin/hgTracks?hgS_doOtherUser=submit&hgS_otherUserName=Caroline%20Friedel&hgS_otherUserSessionName=HSV_stress_neg&position=chr5%3A64008971-64064512
ENSG00000113593	PPWD1	0.13	0	9.91	10.74	0.28	0.07	1.2	12.05	14.6	36.64	50.68	46.88	https://genome.ucsc.edu/cgi-bin/hgTracks?hgS_doOtherUser=submit&hgS_otherUserName=Caroline%20Friedel&hgS_otherUserSessionName=HSV_stress_pos&position=chr5%3A64859063-64888376
ENSG00000197860	SGTB	16.23	6.23	19.49	20.03	1.42	2.51	9.48	13.61	18.58	29.25	26.66	47.85	https://genome.ucsc.edu/cgi-bin/hgTracks?hgS_doOtherUser=submit&hgS_otherUserName=Caroline%20Friedel&hgS_otherUserSessionName=HSV_stress_neg&position=chr5%3A64956755-65018862
ENSG00000112851	ERBB2IP	18.04	13.01	16.92	25.7	3.09	2.52	19.34	32.49	33.24	25.82	27.28	22.54	https://genome.ucsc.edu/cgi-bin/hgTracks?hgS_doOtherUser=submit&hgS_otherUserName=Caroline%20Friedel&hgS_otherUserSessionName=HSV_stress_pos&position=chr5%3A65222303-65383377
ENSG00000145675	PIK3R1	0.5	0	0.63	1.11	0.41	0.07	0	1.27	9.14	8.14	26.88	47.09	https://genome.ucsc.edu/cgi-bin/hgTracks?hgS_doOtherUser=submit&hgS_otherUserName=Caroline%20Friedel&hgS_otherUserSessionName=HSV_stress_pos&position=chr5%3A67511548-67602649
ENSG00000145740	SLC30A5	12.43	8.57	26.37	38.94	0.4	0.82	3.83	8.38	15.67	20.13	23.71	46.38	https://genome.ucsc.edu/cgi-bin/hgTracks?hgS_doOtherUser=submit&hgS_otherUserName=Caroline%20Friedel&hgS_otherUserSessionName=HSV_stress_pos&position=chr5%3A68389473-68431896
ENSG00000085231	TAF9	2.47	3.1	5.13	11.63	0.44	0.77	6.31	16.35	24.42	20.88	39.05	40.89	https://genome.ucsc.edu/cgi-bin/hgTracks?hgS_doOtherUser=submit&hgS_otherUserName=Caroline%20Friedel&hgS_otherUserSessionName=HSV_stress_neg&position=chr5%3A68641811-68665840
ENSG00000145734	BDP1	38.49	8.86	30.52	28.59	0	0.12	8.35	17.39	40.46	45.55	42.01	44.18	https://genome.ucsc.edu/cgi-bin/hgTracks?hgS_doOtherUser=submit&hgS_otherUserName=Caroline%20Friedel&hgS_otherUserSessionName=HSV_stress_pos&position=chr5%3A70751442-70868649
ENSG00000131711	MAP1B	0.31	0.46	0	0	0	0.43	0.46	0.56	2.08	5.45	14.55	27.13	https://genome.ucsc.edu/cgi-bin/hgTracks?hgS_doOtherUser=submit&hgS_otherUserName=Caroline%20Friedel&hgS_otherUserSessionName=HSV_stress_pos&position=chr5%3A71403061-71510395
ENSG00000113048	MRPS27	50.31	33.58	10.28	36.71	1.3	3.28	5.16	20.54	36.13	25.08	55.08	89.53	https://genome.ucsc.edu/cgi-bin/hgTracks?hgS_doOtherUser=submit&hgS_otherUserName=Caroline%20Friedel&hgS_otherUserSessionName=HSV_stress_neg&position=chr5%3A71510236-71616473
ENSG00000083312	TNPO1	59.2	48.19	20.68	35.15	1.32	1.19	10.71	36.16	61.93	67.02	107.95	107.4	https://genome.ucsc.edu/cgi-bin/hgTracks?hgS_doOtherUser=submit&hgS_otherUserName=Caroline%20Friedel&hgS_otherUserSessionName=HSV_stress_pos&position=chr5%3A72112139-72217560
ENSG00000145741	BTF3	2.71	2.15	5.42	24.34	0.22	0.68	0.68	0.38	1.44	1.09	6.95	10.33	https://genome.ucsc.edu/cgi-bin/hgTracks?hgS_doOtherUser=submit&hgS_otherUserName=Caroline%20Friedel&hgS_otherUserSessionName=HSV_stress_pos&position=chr5%3A72794233-72806460
ENSG00000164331	ANKRA2	2.63	0.43	3.89	6.15	0.46	0.83	0.97	5.2	38.6	40.7	79.05	95.7	https://genome.ucsc.edu/cgi-bin/hgTracks?hgS_doOtherUser=submit&hgS_otherUserName=Caroline%20Friedel&hgS_otherUserSessionName=HSV_stress_neg&position=chr5%3A72843160-72861511
ENSG00000164338	UTP15	33.8	25.67	22.33	51.01	0.91	6.2	6.54	34.58	49.88	37	51.92	39.41	https://genome.ucsc.edu/cgi-bin/hgTracks?hgS_doOtherUser=submit&hgS_otherUserName=Caroline%20Friedel&hgS_otherUserSessionName=HSV_stress_pos&position=chr5%3A72861268-72882794
ENSG00000171617	ENC1	0	0.39	0	0.21	0	0.62	0.52	0	0.31	1.1	0.2	5.03	https://genome.ucsc.edu/cgi-bin/hgTracks?hgS_doOtherUser=submit&hgS_otherUserName=Caroline%20Friedel&hgS_otherUserSessionName=HSV_stress_neg&position=chr5%3A73918234-73937249
ENSG00000049860	HEXB	0.58	1.06	20.36	25.54	0.41	0	0	0	0.64	0	0	4.26	https://genome.ucsc.edu/cgi-bin/hgTracks?hgS_doOtherUser=submit&hgS_otherUserName=Caroline%20Friedel&hgS_otherUserSessionName=HSV_stress_pos&position=chr5%3A73935848-74023472
ENSG00000164347	GFM2	2.89	4.88	20.06	42.82	0	0.85	1.06	9.81	21.48	17.72	21.99	21.69	https://genome.ucsc.edu/cgi-bin/hgTracks?hgS_doOtherUser=submit&hgS_otherUserName=Caroline%20Friedel&hgS_otherUserSessionName=HSV_stress_neg&position=chr5%3A74012029-74063196
ENSG00000164346	NSA2	0.07	0.3	10.98	23.46	0.35	0	4.67	9.03	15.16	20.97	31.83	73.83	https://genome.ucsc.edu/cgi-bin/hgTracks?hgS_doOtherUser=submit&hgS_otherUserName=Caroline%20Friedel&hgS_otherUserSessionName=HSV_stress_pos&position=chr5%3A74062817-74077737
ENSG00000113163	COL4A3BP	33.64	28.39	25.71	51.97	2.52	2.23	7.47	17.16	28.02	35.77	50.88	54.82	https://genome.ucsc.edu/cgi-bin/hgTracks?hgS_doOtherUser=submit&hgS_otherUserName=Caroline%20Friedel&hgS_otherUserSessionName=HSV_stress_neg&position=chr5%3A74659311-74807963
ENSG00000122008	POLK	63.07	15.26	30.2	31.77	0	0.78	28.98	56.23	60.72	81.26	76.89	76.03	https://genome.ucsc.edu/cgi-bin/hgTracks?hgS_doOtherUser=submit&hgS_otherUserName=Caroline%20Friedel&hgS_otherUserSessionName=HSV_stress_pos&position=chr5%3A74807581-74901969
ENSG00000152359	POC5	15.28	8.86	43	47.99	0	0	0.16	7.82	44.46	38.23	43.62	73.48	https://genome.ucsc.edu/cgi-bin/hgTracks?hgS_doOtherUser=submit&hgS_otherUserName=Caroline%20Friedel&hgS_otherUserSessionName=HSV_stress_neg&position=chr5%3A74964949-75013313
ENSG00000164251	F2RL1	21.78	19.51	3.3	12.65	1.5	2.93	4.75	9.92	10.7	11.86	53.27	60.75	https://genome.ucsc.edu/cgi-bin/hgTracks?hgS_doOtherUser=submit&hgS_otherUserName=Caroline%20Friedel&hgS_otherUserSessionName=HSV_stress_pos&position=chr5%3A76114758-76136140
ENSG00000164252	AGGF1	0	0	28.98	36.93	4.09	1.81	3.72	11.49	12.22	20.4	59.76	78.19	https://genome.ucsc.edu/cgi-bin/hgTracks?hgS_doOtherUser=submit&hgS_otherUserName=Caroline%20Friedel&hgS_otherUserSessionName=HSV_stress_pos&position=chr5%3A76325076-76366059
ENSG00000164253	WDR41	60.37	74.39	26.02	31.49	3.32	2.91	9.51	22	45.69	52.9	81.32	113.65	https://genome.ucsc.edu/cgi-bin/hgTracks?hgS_doOtherUser=submit&hgS_otherUserName=Caroline%20Friedel&hgS_otherUserSessionName=HSV_stress_neg&position=chr5%3A76716795-76916436
ENSG00000132842	AP3B1	45.33	28.75	8.29	19.14	3.2	0.29	16.72	35.71	55.41	66.62	63.82	63.7	https://genome.ucsc.edu/cgi-bin/hgTracks?hgS_doOtherUser=submit&hgS_otherUserName=Caroline%20Friedel&hgS_otherUserSessionName=HSV_stress_neg&position=chr5%3A77291349-77590579
ENSG00000085365	SCAMP1	37.14	0	29.66	17.74	0.05	7.55	15.16	38.88	46.89	31.28	87.69	79.5	https://genome.ucsc.edu/cgi-bin/hgTracks?hgS_doOtherUser=submit&hgS_otherUserName=Caroline%20Friedel&hgS_otherUserSessionName=HSV_stress_pos&position=chr5%3A77656339-77781562
ENSG00000113273	ARSB	32.51	28.04	2.48	15.69	1.04	3.59	9.28	11.36	12.2	14.02	17.65	32.42	https://genome.ucsc.edu/cgi-bin/hgTracks?hgS_doOtherUser=submit&hgS_otherUserName=Caroline%20Friedel&hgS_otherUserSessionName=HSV_stress_neg&position=chr5%3A78068032-78281910
ENSG00000152409	JMY	4.4	4.07	3.13	6.61	0	0	5.09	12.25	24.33	31.64	62.71	39.39	https://genome.ucsc.edu/cgi-bin/hgTracks?hgS_doOtherUser=submit&hgS_otherUserName=Caroline%20Friedel&hgS_otherUserSessionName=HSV_stress_pos&position=chr5%3A78532012-78628038
ENSG00000164300	SERINC5	84.41	28.23	9.75	36.28	0	0.88	0.76	3.21	28	22.28	38.36	29.52	https://genome.ucsc.edu/cgi-bin/hgTracks?hgS_doOtherUser=submit&hgS_otherUserName=Caroline%20Friedel&hgS_otherUserSessionName=HSV_stress_neg&position=chr5%3A79402050-79551898
ENSG00000039319	ZFYVE16	36.21	31.89	29.71	30.56	0	1.48	22.64	44.93	67.61	74.26	80.4	91.71	https://genome.ucsc.edu/cgi-bin/hgTracks?hgS_doOtherUser=submit&hgS_otherUserName=Caroline%20Friedel&hgS_otherUserSessionName=HSV_stress_pos&position=chr5%3A79703832-79780169
ENSG00000113318	MSH3	36.33	20.34	16.87	32.26	0.78	0.28	0	8.47	7.07	4.15	16.21	12.72	https://genome.ucsc.edu/cgi-bin/hgTracks?hgS_doOtherUser=submit&hgS_otherUserName=Caroline%20Friedel&hgS_otherUserSessionName=HSV_stress_pos&position=chr5%3A79950467-80177279
ENSG00000145687	SSBP2	60.04	51.32	6.73	27.52	0	2.15	38.27	65.41	47.15	35.97	46.46	41.07	https://genome.ucsc.edu/cgi-bin/hgTracks?hgS_doOtherUser=submit&hgS_otherUserName=Caroline%20Friedel&hgS_otherUserSessionName=HSV_stress_neg&position=chr5%3A80703840-81047616
ENSG00000186468	RPS23	15.97	9.17	10.62	16.25	1.23	2.77	10.19	22.77	24.68	35.66	41.86	70.47	https://genome.ucsc.edu/cgi-bin/hgTracks?hgS_doOtherUser=submit&hgS_otherUserName=Caroline%20Friedel&hgS_otherUserSessionName=HSV_stress_neg&position=chr5%3A81564177-81574396
ENSG00000152422	XRCC4	11.7	1.71	4.02	5.82	0.14	0.74	2.43	12.29	34.55	29	26.16	45.55	https://genome.ucsc.edu/cgi-bin/hgTracks?hgS_doOtherUser=submit&hgS_otherUserName=Caroline%20Friedel&hgS_otherUserSessionName=HSV_stress_pos&position=chr5%3A82373317-82654606
ENSG00000127184	COX7C	0.64	0	7.08	12.57	2.56	2.2	2.66	2.84	3.19	4.81	7.97	16.72	https://genome.ucsc.edu/cgi-bin/hgTracks?hgS_doOtherUser=submit&hgS_otherUserName=Caroline%20Friedel&hgS_otherUserSessionName=HSV_stress_pos&position=chr5%3A85913721-85921779
ENSG00000145715	RASA1	23.8	5.95	7.58	7.87	1.32	3.38	11.75	23.87	44.32	42.4	68.06	75.02	https://genome.ucsc.edu/cgi-bin/hgTracks?hgS_doOtherUser=submit&hgS_otherUserName=Caroline%20Friedel&hgS_otherUserSessionName=HSV_stress_pos&position=chr5%3A86563705-86692748
ENSG00000134480	CCNH	12.71	19	12.92	24.67	9.85	10.46	19.34	28.24	17.43	50.06	69.36	71.27	https://genome.ucsc.edu/cgi-bin/hgTracks?hgS_doOtherUser=submit&hgS_otherUserName=Caroline%20Friedel&hgS_otherUserSessionName=HSV_stress_neg&position=chr5%3A86682311-86708836
ENSG00000176018	LYSMD3	14.18	7.05	4.04	40.4	0	1.64	4.58	20.11	30.31	36.49	56.74	77.53	https://genome.ucsc.edu/cgi-bin/hgTracks?hgS_doOtherUser=submit&hgS_otherUserName=Caroline%20Friedel&hgS_otherUserSessionName=HSV_stress_neg&position=chr5%3A89806428-89825401
ENSG00000113369	ARRDC3	1.58	3.74	0	2.53	0	0	0.62	1.51	3.64	6.23	15.2	36.94	https://genome.ucsc.edu/cgi-bin/hgTracks?hgS_doOtherUser=submit&hgS_otherUserName=Caroline%20Friedel&hgS_otherUserSessionName=HSV_stress_neg&position=chr5%3A90659541-90679176
ENSG00000133302	ANKRD32	1.05	0	0.17	1.5	0	0	0	2.14	19.39	24.74	68.03	68.77	https://genome.ucsc.edu/cgi-bin/hgTracks?hgS_doOtherUser=submit&hgS_otherUserName=Caroline%20Friedel&hgS_otherUserSessionName=HSV_stress_pos&position=chr5%3A93954052-94080141
ENSG00000198677	TTC37	17.55	8.31	13.44	14.05	1.09	1.22	5.76	21.94	50.42	43.6	79.17	80.44	https://genome.ucsc.edu/cgi-bin/hgTracks?hgS_doOtherUser=submit&hgS_otherUserName=Caroline%20Friedel&hgS_otherUserSessionName=HSV_stress_neg&position=chr5%3A94794599-94890711
ENSG00000164291	ARSK	11.41	9.45	5.66	11.22	0.81	3.27	7.22	22.03	59.27	80.44	61.32	81.07	https://genome.ucsc.edu/cgi-bin/hgTracks?hgS_doOtherUser=submit&hgS_otherUserName=Caroline%20Friedel&hgS_otherUserSessionName=HSV_stress_pos&position=chr5%3A94890778-94945768
ENSG00000164292	RHOBTB3	2.08	3.03	0.59	4.06	0	0	0.36	0.2	0.33	2.7	3.55	6.9	https://genome.ucsc.edu/cgi-bin/hgTracks?hgS_doOtherUser=submit&hgS_otherUserName=Caroline%20Friedel&hgS_otherUserSessionName=HSV_stress_pos&position=chr5%3A95049226-95165087
ENSG00000164307	ERAP1	2.02	1.54	1.73	7.33	0.77	0.41	0	0	1.1	3.02	8.06	3.18	https://genome.ucsc.edu/cgi-bin/hgTracks?hgS_doOtherUser=submit&hgS_otherUserName=Caroline%20Friedel&hgS_otherUserSessionName=HSV_stress_neg&position=chr5%3A96091521-96143803
ENSG00000174136	RGMB	4.83	5.44	0	0.29	0.08	0.3	1.07	2.06	1.91	2.58	5.69	29.21	https://genome.ucsc.edu/cgi-bin/hgTracks?hgS_doOtherUser=submit&hgS_otherUserName=Caroline%20Friedel&hgS_otherUserSessionName=HSV_stress_pos&position=chr5%3A98104354-98139347
ENSG00000153922	CHD1	6.7	5.4	2.91	7.58	0	1.48	4.49	14.25	34.05	38.84	40.49	40.06	https://genome.ucsc.edu/cgi-bin/hgTracks?hgS_doOtherUser=submit&hgS_otherUserName=Caroline%20Friedel&hgS_otherUserSessionName=HSV_stress_neg&position=chr5%3A98185908-98262240
ENSG00000145730	PAM	24.24	20.51	10.58	15.48	0.41	1.81	2.66	7.6	15.34	23.2	53.6	55.5	https://genome.ucsc.edu/cgi-bin/hgTracks?hgS_doOtherUser=submit&hgS_otherUserName=Caroline%20Friedel&hgS_otherUserSessionName=HSV_stress_pos&position=chr5%3A102089685-102371809
ENSG00000112874	NUDT12	0	4.52	10.35	1.21	0	0	3.98	7.92	23.4	19.09	117.37	113.07	https://genome.ucsc.edu/cgi-bin/hgTracks?hgS_doOtherUser=submit&hgS_otherUserName=Caroline%20Friedel&hgS_otherUserSessionName=HSV_stress_neg&position=chr5%3A102879556-102898494
ENSG00000145743	FBXL17	12.1	16.09	0	1.88	0	0.55	0.92	1.38	5.94	2.54	6.28	10.93	https://genome.ucsc.edu/cgi-bin/hgTracks?hgS_doOtherUser=submit&hgS_otherUserName=Caroline%20Friedel&hgS_otherUserSessionName=HSV_stress_neg&position=chr5%3A107189736-107717799
ENSG00000151422	FER	10.13	7.64	2.15	5.78	0.48	0.81	3.77	13.42	48.93	75.78	80.28	102.45	https://genome.ucsc.edu/cgi-bin/hgTracks?hgS_doOtherUser=submit&hgS_otherUserName=Caroline%20Friedel&hgS_otherUserSessionName=HSV_stress_pos&position=chr5%3A108083523-108537542
ENSG00000198961	PJA2	26.08	23.33	3.59	3.36	0.52	1.55	10.85	24.93	40.41	41.13	62.52	68.01	https://genome.ucsc.edu/cgi-bin/hgTracks?hgS_doOtherUser=submit&hgS_otherUserName=Caroline%20Friedel&hgS_otherUserSessionName=HSV_stress_neg&position=chr5%3A108665410-108745695
ENSG00000164209	SLC25A46	7.13	0.09	10.51	24.66	0	0	0.89	4.54	9.19	17.45	23.46	66.84	https://genome.ucsc.edu/cgi-bin/hgTracks?hgS_doOtherUser=submit&hgS_otherUserName=Caroline%20Friedel&hgS_otherUserSessionName=HSV_stress_pos&position=chr5%3A110073837-110105857
ENSG00000134987	WDR36	6.1	1.77	6.97	26.21	0.2	0	5.66	23.05	42.77	60.78	85.97	94.93	https://genome.ucsc.edu/cgi-bin/hgTracks?hgS_doOtherUser=submit&hgS_otherUserName=Caroline%20Friedel&hgS_otherUserSessionName=HSV_stress_pos&position=chr5%3A110427414-110471200
ENSG00000164211	STARD4	33.92	37.6	27.43	55.46	2.39	1.86	3.88	11.09	18.14	21.91	49.24	52.53	https://genome.ucsc.edu/cgi-bin/hgTracks?hgS_doOtherUser=submit&hgS_otherUserName=Caroline%20Friedel&hgS_otherUserSessionName=HSV_stress_neg&position=chr5%3A110826731-110848288
ENSG00000134986	NREP	6.97	8	0	1.43	0	0	1.96	1.32	6.17	9.66	31.61	61.43	https://genome.ucsc.edu/cgi-bin/hgTracks?hgS_doOtherUser=submit&hgS_otherUserName=Caroline%20Friedel&hgS_otherUserSessionName=HSV_stress_neg&position=chr5%3A110993318-111333161
ENSG00000224032	EPB41L4A-AS1	37.7	34.34	39.61	56.68	4.2	4.94	14.35	24.3	46.39	55.07	52.97	82.22	https://genome.ucsc.edu/cgi-bin/hgTracks?hgS_doOtherUser=submit&hgS_otherUserName=Caroline%20Friedel&hgS_otherUserSessionName=HSV_stress_pos&position=chr5%3A111496223-111504973
ENSG00000047188	YTHDC2	21.94	4.95	31.8	37.9	1.43	4.44	8.89	33.77	51.63	56.25	71.16	56.14	https://genome.ucsc.edu/cgi-bin/hgTracks?hgS_doOtherUser=submit&hgS_otherUserName=Caroline%20Friedel&hgS_otherUserSessionName=HSV_stress_pos&position=chr5%3A112849380-112935982
ENSG00000145782	ATG12	21.39	12.21	28.92	58.56	4.84	3.73	12.94	37.45	71.43	78.27	108.88	200.73	https://genome.ucsc.edu/cgi-bin/hgTracks?hgS_doOtherUser=submit&hgS_otherUserName=Caroline%20Friedel&hgS_otherUserSessionName=HSV_stress_neg&position=chr5%3A115158893-115177555
ENSG00000177879	AP3S1	20.57	14.66	12.78	9.33	0.29	0.92	4.72	10.67	15.92	29.21	50.52	60.42	https://genome.ucsc.edu/cgi-bin/hgTracks?hgS_doOtherUser=submit&hgS_otherUserName=Caroline%20Friedel&hgS_otherUserSessionName=HSV_stress_pos&position=chr5%3A115177178-115254778
ENSG00000145781	COMMD10	32.51	42.59	0	0	0.03	0	0	3.61	16.04	24.37	26.11	27.01	https://genome.ucsc.edu/cgi-bin/hgTracks?hgS_doOtherUser=submit&hgS_otherUserName=Caroline%20Friedel&hgS_otherUserSessionName=HSV_stress_pos&position=chr5%3A115420688-115753459
ENSG00000172869	DMXL1	45.1	39.38	15.97	30.24	0.63	0.94	19.78	38.75	57.99	53.94	56.9	68.49	https://genome.ucsc.edu/cgi-bin/hgTracks?hgS_doOtherUser=submit&hgS_otherUserName=Caroline%20Friedel&hgS_otherUserSessionName=HSV_stress_pos&position=chr5%3A118373467-118589833
ENSG00000184838	PRR16	69.67	40.47	15.79	37.81	0.44	8.74	18.18	24	35.84	40.18	51.15	96.34	https://genome.ucsc.edu/cgi-bin/hgTracks?hgS_doOtherUser=submit&hgS_otherUserName=Caroline%20Friedel&hgS_otherUserSessionName=HSV_stress_pos&position=chr5%3A119799973-120028027
ENSG00000151304	SRFBP1	14.22	5.86	8.49	22.56	0.57	0	0	3.1	13.31	20.26	44.05	48.39	https://genome.ucsc.edu/cgi-bin/hgTracks?hgS_doOtherUser=submit&hgS_otherUserName=Caroline%20Friedel&hgS_otherUserSessionName=HSV_stress_pos&position=chr5%3A121297656-121416265
ENSG00000113083	LOX	2.18	0.74	1.63	2.92	0	0	0.11	0.08	0.18	0.17	1.07	2.48	https://genome.ucsc.edu/cgi-bin/hgTracks?hgS_doOtherUser=submit&hgS_otherUserName=Caroline%20Friedel&hgS_otherUserSessionName=HSV_stress_neg&position=chr5%3A121393890-121413980
ENSG00000168944	CEP120	0	0	0	0	0	0.02	1.46	8.57	29.27	42.75	90.7	80.64	https://genome.ucsc.edu/cgi-bin/hgTracks?hgS_doOtherUser=submit&hgS_otherUserName=Caroline%20Friedel&hgS_otherUserSessionName=HSV_stress_neg&position=chr5%3A122675579-122759286
ENSG00000151292	CSNK1G3	22.57	13.76	10.64	20.73	1.99	4.57	12.67	37.91	58	49.5	70.57	78.32	https://genome.ucsc.edu/cgi-bin/hgTracks?hgS_doOtherUser=submit&hgS_otherUserName=Caroline%20Friedel&hgS_otherUserSessionName=HSV_stress_pos&position=chr5%3A122847793-122957739
ENSG00000168916	ZNF608	36.74	18.76	7.38	29.03	0	0.53	5.43	7.09	11.62	39.36	33.38	63.22	https://genome.ucsc.edu/cgi-bin/hgTracks?hgS_doOtherUser=submit&hgS_otherUserName=Caroline%20Friedel&hgS_otherUserSessionName=HSV_stress_neg&position=chr5%3A123967608-124084500
ENSG00000155324	GRAMD3	14.39	17.73	2.87	11.09	0	0	5.13	10.05	15.5	30.4	54.8	70.93	https://genome.ucsc.edu/cgi-bin/hgTracks?hgS_doOtherUser=submit&hgS_otherUserName=Caroline%20Friedel&hgS_otherUserSessionName=HSV_stress_pos&position=chr5%3A125695824-125837186
ENSG00000164904	ALDH7A1	21.12	17.5	30.68	55.15	0	2.8	6.45	17.42	39.05	55.87	81.62	63.69	https://genome.ucsc.edu/cgi-bin/hgTracks?hgS_doOtherUser=submit&hgS_otherUserName=Caroline%20Friedel&hgS_otherUserSessionName=HSV_stress_neg&position=chr5%3A125872533-125931110
ENSG00000113368	LMNB1	20.34	14.13	9.61	9.35	0	0.62	5.53	11.92	18.34	25.1	21.41	27.21	https://genome.ucsc.edu/cgi-bin/hgTracks?hgS_doOtherUser=submit&hgS_otherUserName=Caroline%20Friedel&hgS_otherUserSessionName=HSV_stress_pos&position=chr5%3A126112315-126177712
ENSG00000164244	PRRC1	9.15	5.52	0	13.37	0	0	0.72	3.64	4.94	4.4	13.11	14.38	https://genome.ucsc.edu/cgi-bin/hgTracks?hgS_doOtherUser=submit&hgS_otherUserName=Caroline%20Friedel&hgS_otherUserSessionName=HSV_stress_pos&position=chr5%3A126853301-126895781
ENSG00000064651	SLC12A2	52.14	45.97	11.4	44.78	0	1.78	15.55	47.32	111.38	129.73	128.62	121.47	https://genome.ucsc.edu/cgi-bin/hgTracks?hgS_doOtherUser=submit&hgS_otherUserName=Caroline%20Friedel&hgS_otherUserSessionName=HSV_stress_pos&position=chr5%3A127419458-127530380
ENSG00000138829	FBN2	2.41	0.54	0.06	0.35	0	0	0.11	1.25	1.85	1.49	3.56	3.07	https://genome.ucsc.edu/cgi-bin/hgTracks?hgS_doOtherUser=submit&hgS_otherUserName=Caroline%20Friedel&hgS_otherUserSessionName=HSV_stress_neg&position=chr5%3A127588601-127994878
ENSG00000169567	HINT1	1.48	0.8	0	0.7	1.45	1.81	1.47	0.96	3.17	4.54	6.99	35.05	https://genome.ucsc.edu/cgi-bin/hgTracks?hgS_doOtherUser=submit&hgS_otherUserName=Caroline%20Friedel&hgS_otherUserSessionName=HSV_stress_neg&position=chr5%3A130489720-130507428
ENSG00000186687	LYRM7	0	0	2.19	8.46	0	4.28	5.96	23.69	58.49	64.19	99.78	137.83	https://genome.ucsc.edu/cgi-bin/hgTracks?hgS_doOtherUser=submit&hgS_otherUserName=Caroline%20Friedel&hgS_otherUserSessionName=HSV_stress_pos&position=chr5%3A130506503-130546119
ENSG00000131435	PDLIM4	51.58	51.38	36.44	54.96	0.44	1.29	3.91	0.35	1.87	3.89	10.76	22.32	https://genome.ucsc.edu/cgi-bin/hgTracks?hgS_doOtherUser=submit&hgS_otherUserName=Caroline%20Friedel&hgS_otherUserSessionName=HSV_stress_pos&position=chr5%3A131593364-131614147
ENSG00000125347	IRF1	140.23	137.02	85.28	128.97	3.95	5.27	23.04	77.03	95.75	119.24	141.44	167.43	https://genome.ucsc.edu/cgi-bin/hgTracks?hgS_doOtherUser=submit&hgS_otherUserName=Caroline%20Friedel&hgS_otherUserSessionName=HSV_stress_neg&position=chr5%3A131812301-131826490
ENSG00000072364	AFF4	35.03	33.85	16.88	30.99	1.03	2.06	18.86	45.15	87.44	92.38	110.24	130.22	https://genome.ucsc.edu/cgi-bin/hgTracks?hgS_doOtherUser=submit&hgS_otherUserName=Caroline%20Friedel&hgS_otherUserSessionName=HSV_stress_neg&position=chr5%3A132206071-132299326
ENSG00000170606	HSPA4	4.26	4.67	14.02	28.55	0.18	0.34	0.34	0.5	1.31	4.14	7.8	12.35	https://genome.ucsc.edu/cgi-bin/hgTracks?hgS_doOtherUser=submit&hgS_otherUserName=Caroline%20Friedel&hgS_otherUserSessionName=HSV_stress_pos&position=chr5%3A132387654-132447141
ENSG00000119048	UBE2B	33.15	31.37	48.93	75.85	3.35	3.03	10.04	21.31	24.74	20.95	43.86	56.42	https://genome.ucsc.edu/cgi-bin/hgTracks?hgS_doOtherUser=submit&hgS_otherUserName=Caroline%20Friedel&hgS_otherUserSessionName=HSV_stress_pos&position=chr5%3A133706870-133732683
ENSG00000152700	SAR1B	3.2	2.78	16.61	43.64	0.08	0	1.85	16.03	35.69	36.26	59.94	79.98	https://genome.ucsc.edu/cgi-bin/hgTracks?hgS_doOtherUser=submit&hgS_otherUserName=Caroline%20Friedel&hgS_otherUserSessionName=HSV_stress_neg&position=chr5%3A133931834-133984961
ENSG00000113615	SEC24A	4.38	3.39	5.71	16.84	0	0.15	0.27	0.73	3.88	4.49	8.95	19.2	https://genome.ucsc.edu/cgi-bin/hgTracks?hgS_doOtherUser=submit&hgS_otherUserName=Caroline%20Friedel&hgS_otherUserSessionName=HSV_stress_pos&position=chr5%3A133984479-134068513
ENSG00000113648	H2AFY	43.98	28.7	13.19	31.41	0	0.07	0	3.65	14.85	12.12	36.63	36.78	https://genome.ucsc.edu/cgi-bin/hgTracks?hgS_doOtherUser=submit&hgS_otherUserName=Caroline%20Friedel&hgS_otherUserSessionName=HSV_stress_neg&position=chr5%3A134664590-134735604
ENSG00000120708	TGFBI	0	0	0	3.51	0.05	0.77	0.1	0	0.8	0.22	2.21	3.32	https://genome.ucsc.edu/cgi-bin/hgTracks?hgS_doOtherUser=submit&hgS_otherUserName=Caroline%20Friedel&hgS_otherUserSessionName=HSV_stress_pos&position=chr5%3A135364584-135404507
ENSG00000270123	VTRNA2-1	0	0.06	0.08	0.09	0	0	0	0.1	0.07	0.07	0.02	0.16	https://genome.ucsc.edu/cgi-bin/hgTracks?hgS_doOtherUser=submit&hgS_otherUserName=Caroline%20Friedel&hgS_otherUserSessionName=HSV_stress_neg&position=chr5%3A135411160-135416286
ENSG00000113658	SMAD5	45.96	47.78	2.74	17	1.55	3.77	15.98	42.53	51.11	63.62	63.06	49.59	https://genome.ucsc.edu/cgi-bin/hgTracks?hgS_doOtherUser=submit&hgS_otherUserName=Caroline%20Friedel&hgS_otherUserSessionName=HSV_stress_pos&position=chr5%3A135468534-135529435
ENSG00000031003	FAM13B	52.62	49.76	22.32	37.75	0.96	1.98	13.08	26.69	58.88	79.87	89.12	90.27	https://genome.ucsc.edu/cgi-bin/hgTracks?hgS_doOtherUser=submit&hgS_otherUserName=Caroline%20Friedel&hgS_otherUserSessionName=HSV_stress_neg&position=chr5%3A137268649-137387650
ENSG00000112984	KIF20A	8.51	4.76	1.83	8.44	0.04	0.27	1.59	1.74	5.05	10.12	40.75	53.15	https://genome.ucsc.edu/cgi-bin/hgTracks?hgS_doOtherUser=submit&hgS_otherUserName=Caroline%20Friedel&hgS_otherUserSessionName=HSV_stress_pos&position=chr5%3A137514408-137528404
ENSG00000094880	CDC23	4.53	1.59	14.82	25.6	3.48	1.6	1.61	2.23	9.68	17.05	34.35	52.33	https://genome.ucsc.edu/cgi-bin/hgTracks?hgS_doOtherUser=submit&hgS_otherUserName=Caroline%20Friedel&hgS_otherUserSessionName=HSV_stress_neg&position=chr5%3A137518339-137549032
ENSG00000120738	EGR1	11.23	26.54	1.55	4.13	0.18	0.24	3.07	7.88	18.03	27.87	46.56	70.06	https://genome.ucsc.edu/cgi-bin/hgTracks?hgS_doOtherUser=submit&hgS_otherUserName=Caroline%20Friedel&hgS_otherUserSessionName=HSV_stress_pos&position=chr5%3A137801179-137810004
ENSG00000113013	HSPA9	8.55	6.6	10.47	33.87	0.35	0.47	1.99	6.02	14.54	17.31	32.84	47.74	https://genome.ucsc.edu/cgi-bin/hgTracks?hgS_doOtherUser=submit&hgS_otherUserName=Caroline%20Friedel&hgS_otherUserSessionName=HSV_stress_neg&position=chr5%3A137885571-137911133
ENSG00000015479	MATR3	33.65	33.53	14.78	35.46	1.08	3.23	18.53	43.31	82.7	83.3	109.07	113.66	https://genome.ucsc.edu/cgi-bin/hgTracks?hgS_doOtherUser=submit&hgS_otherUserName=Caroline%20Friedel&hgS_otherUserSessionName=HSV_stress_pos&position=chr5%3A138609441-138672360
ENSG00000131508	UBE2D2	26.59	6.98	25.01	19.82	1.2	3.03	12.68	10.46	23.06	37.43	45.69	63.49	https://genome.ucsc.edu/cgi-bin/hgTracks?hgS_doOtherUser=submit&hgS_otherUserName=Caroline%20Friedel&hgS_otherUserSessionName=HSV_stress_pos&position=chr5%3A138906016-139013018
ENSG00000185129	PURA	28.31	19.73	0	7.08	1.53	0.37	0	3.65	2.85	0.91	0.56	40.63	https://genome.ucsc.edu/cgi-bin/hgTracks?hgS_doOtherUser=submit&hgS_otherUserName=Caroline%20Friedel&hgS_otherUserSessionName=HSV_stress_pos&position=chr5%3A139487362-139501321
ENSG00000113068	PFDN1	23.51	22.16	3.71	13.43	0.86	0.6	3.03	13.37	34.23	56.62	92.38	114.59	https://genome.ucsc.edu/cgi-bin/hgTracks?hgS_doOtherUser=submit&hgS_otherUserName=Caroline%20Friedel&hgS_otherUserSessionName=HSV_stress_neg&position=chr5%3A139619624-139682706
ENSG00000178913	TAF7	0.78	2.27	0	0	1.29	3.3	8.48	15.04	22.94	29.25	41.7	81.04	https://genome.ucsc.edu/cgi-bin/hgTracks?hgS_doOtherUser=submit&hgS_otherUserName=Caroline%20Friedel&hgS_otherUserSessionName=HSV_stress_neg&position=chr5%3A140693057-140700330
ENSG00000081791	KIAA0141	50.93	46.58	15.51	34.12	5.28	9.27	16.29	15.95	20.47	15.86	39.16	29.62	https://genome.ucsc.edu/cgi-bin/hgTracks?hgS_doOtherUser=submit&hgS_otherUserName=Caroline%20Friedel&hgS_otherUserSessionName=HSV_stress_pos&position=chr5%3A141303373-141326612
ENSG00000113552	GNPDA1	5.75	7.99	9.16	20.49	0	0	0	1.02	4.4	10.56	20.99	37.21	https://genome.ucsc.edu/cgi-bin/hgTracks?hgS_doOtherUser=submit&hgS_otherUserName=Caroline%20Friedel&hgS_otherUserSessionName=HSV_stress_neg&position=chr5%3A141366314-141392606
ENSG00000187678	SPRY4	21.41	6.83	0	0	1.6	2.75	10.1	8.49	9.52	12.73	20.78	34.09	https://genome.ucsc.edu/cgi-bin/hgTracks?hgS_doOtherUser=submit&hgS_otherUserName=Caroline%20Friedel&hgS_otherUserSessionName=HSV_stress_neg&position=chr5%3A141684992-141706020
ENSG00000113578	FGF1	7.33	10.48	2.98	23.46	0	0.74	0	4.18	9.01	11.9	47.17	79.73	https://genome.ucsc.edu/cgi-bin/hgTracks?hgS_doOtherUser=submit&hgS_otherUserName=Caroline%20Friedel&hgS_otherUserSessionName=HSV_stress_neg&position=chr5%3A141966743-142077617
ENSG00000113580	NR3C1	17.15	10.26	13.28	29.15	0.92	1.63	5.02	12.07	25.02	41.56	57.35	92.96	https://genome.ucsc.edu/cgi-bin/hgTracks?hgS_doOtherUser=submit&hgS_otherUserName=Caroline%20Friedel&hgS_otherUserSessionName=HSV_stress_neg&position=chr5%3A142652496-142815077
ENSG00000145817	YIPF5	21.79	12.84	4.6	24.61	0.35	0.98	1.93	6.68	16.49	23.19	29.77	46.55	https://genome.ucsc.edu/cgi-bin/hgTracks?hgS_doOtherUser=submit&hgS_otherUserName=Caroline%20Friedel&hgS_otherUserSessionName=HSV_stress_neg&position=chr5%3A143532723-143550278
ENSG00000133706	LARS	9.19	6.41	15.37	31.64	0	0	0.57	2.22	7.01	8.68	9.84	11.27	https://genome.ucsc.edu/cgi-bin/hgTracks?hgS_doOtherUser=submit&hgS_otherUserName=Caroline%20Friedel&hgS_otherUserSessionName=HSV_stress_neg&position=chr5%3A145487601-145562223
ENSG00000113649	TCERG1	12.44	18.95	19.83	50.73	0	0	0	1.47	5.78	7.12	17.3	16.59	https://genome.ucsc.edu/cgi-bin/hgTracks?hgS_doOtherUser=submit&hgS_otherUserName=Caroline%20Friedel&hgS_otherUserSessionName=HSV_stress_pos&position=chr5%3A145826874-145896524
ENSG00000113657	DPYSL3	6.58	8.4	4.75	8.27	0.86	3.05	2.73	2.13	4.68	0	5.31	1.56	https://genome.ucsc.edu/cgi-bin/hgTracks?hgS_doOtherUser=submit&hgS_otherUserName=Caroline%20Friedel&hgS_otherUserSessionName=HSV_stress_neg&position=chr5%3A146765374-146889619
ENSG00000169252	ADRB2	17.97	34.79	32.59	58.14	7.36	6.19	48.73	63.41	66.86	67.53	51.7	32.15	https://genome.ucsc.edu/cgi-bin/hgTracks?hgS_doOtherUser=submit&hgS_otherUserName=Caroline%20Friedel&hgS_otherUserSessionName=HSV_stress_pos&position=chr5%3A148206156-148213196
ENSG00000173210	ABLIM3	37.6	12.54	6.91	21.08	2.71	4.6	4.85	11.89	18.3	22.91	28.87	24.96	https://genome.ucsc.edu/cgi-bin/hgTracks?hgS_doOtherUser=submit&hgS_otherUserName=Caroline%20Friedel&hgS_otherUserSessionName=HSV_stress_pos&position=chr5%3A148521046-148645105
ENSG00000113712	CSNK1A1	103.75	93.8	29.37	73.45	1.87	7.72	25.11	68.99	129.97	150.16	213.37	220.46	https://genome.ucsc.edu/cgi-bin/hgTracks?hgS_doOtherUser=submit&hgS_otherUserName=Caroline%20Friedel&hgS_otherUserSessionName=HSV_stress_neg&position=chr5%3A148866760-148931007
ENSG00000155850	SLC26A2	2.64	0.33	0	0.85	1	0.05	1.55	1.05	4.2	11.44	21.41	39.61	https://genome.ucsc.edu/cgi-bin/hgTracks?hgS_doOtherUser=submit&hgS_otherUserName=Caroline%20Friedel&hgS_otherUserSessionName=HSV_stress_pos&position=chr5%3A149340300-149378018
ENSG00000113716	HMGXB3	36.12	23.17	30.34	39.67	1.51	1.93	2.12	0.36	1.67	0.69	11.78	17.32	https://genome.ucsc.edu/cgi-bin/hgTracks?hgS_doOtherUser=submit&hgS_otherUserName=Caroline%20Friedel&hgS_otherUserSessionName=HSV_stress_pos&position=chr5%3A149379884-149437386
ENSG00000070814	TCOF1	41.62	29.06	33.91	68.19	0.02	0.71	0	0	0	0	0.68	2.02	https://genome.ucsc.edu/cgi-bin/hgTracks?hgS_doOtherUser=submit&hgS_otherUserName=Caroline%20Friedel&hgS_otherUserSessionName=HSV_stress_pos&position=chr5%3A149737202-149784871
ENSG00000164587	RPS14	6.48	1.6	13.06	30.57	0.15	1.43	1.4	4.78	6.7	13.01	21.82	45.89	https://genome.ucsc.edu/cgi-bin/hgTracks?hgS_doOtherUser=submit&hgS_otherUserName=Caroline%20Friedel&hgS_otherUserSessionName=HSV_stress_neg&position=chr5%3A149817753-149829319
ENSG00000132912	DCTN4	42.01	41.85	4.47	10.42	2.8	1.4	4.59	11.56	27.03	34.06	55.67	78.57	https://genome.ucsc.edu/cgi-bin/hgTracks?hgS_doOtherUser=submit&hgS_otherUserName=Caroline%20Friedel&hgS_otherUserSessionName=HSV_stress_neg&position=chr5%3A150083002-150138671
ENSG00000196743	GM2A	12	2.91	2.34	5.73	6.1	0	0	2.49	0	5.25	22.08	19.92	https://genome.ucsc.edu/cgi-bin/hgTracks?hgS_doOtherUser=submit&hgS_otherUserName=Caroline%20Friedel&hgS_otherUserSessionName=HSV_stress_pos&position=chr5%3A150591711-150655001
ENSG00000123643	SLC36A1	10.47	9.34	0	2.68	2.24	0.2	5.33	6.81	8.67	9.76	11.44	11.73	https://genome.ucsc.edu/cgi-bin/hgTracks?hgS_doOtherUser=submit&hgS_otherUserName=Caroline%20Friedel&hgS_otherUserSessionName=HSV_stress_pos&position=chr5%3A150816607-150876942
ENSG00000113140	SPARC	1.47	0.54	2.14	9.25	0.1	0.06	0.23	0.04	0.31	0.14	1.26	2.45	https://genome.ucsc.edu/cgi-bin/hgTracks?hgS_doOtherUser=submit&hgS_otherUserName=Caroline%20Friedel&hgS_otherUserSessionName=HSV_stress_neg&position=chr5%3A151035657-151066726
ENSG00000055147	FAM114A2	22.32	19.35	33.19	50.82	3.75	5.16	18.05	25.31	20.32	23.36	27.93	10.31	https://genome.ucsc.edu/cgi-bin/hgTracks?hgS_doOtherUser=submit&hgS_otherUserName=Caroline%20Friedel&hgS_otherUserSessionName=HSV_stress_neg&position=chr5%3A153364688-153418496
ENSG00000155506	LARP1	19.57	10.44	9.98	11	0.56	2.49	10.4	12.92	18.64	18.33	25.56	33.84	https://genome.ucsc.edu/cgi-bin/hgTracks?hgS_doOtherUser=submit&hgS_otherUserName=Caroline%20Friedel&hgS_otherUserSessionName=HSV_stress_pos&position=chr5%3A154092462-154202167
ENSG00000082516	GEMIN5	23.15	14.61	12.55	23.16	2.71	0	3.22	5.75	22.73	21.04	36.72	50.85	https://genome.ucsc.edu/cgi-bin/hgTracks?hgS_doOtherUser=submit&hgS_otherUserName=Caroline%20Friedel&hgS_otherUserSessionName=HSV_stress_neg&position=chr5%3A154261976-154317769
ENSG00000170624	SGCD	26.72	21.37	2.08	8.34	0	2.43	4.31	15.56	49.17	48.78	64.14	82.64	https://genome.ucsc.edu/cgi-bin/hgTracks?hgS_doOtherUser=submit&hgS_otherUserName=Caroline%20Friedel&hgS_otherUserSessionName=HSV_stress_pos&position=chr5%3A155297354-156199799
ENSG00000113282	CLINT1	8.7	5.82	1.99	15.91	0.32	0.36	3.92	11.04	12.54	16	28.65	36.71	https://genome.ucsc.edu/cgi-bin/hgTracks?hgS_doOtherUser=submit&hgS_otherUserName=Caroline%20Friedel&hgS_otherUserSessionName=HSV_stress_neg&position=chr5%3A157207751-157286183
ENSG00000164332	UBLCP1	0.99	0	8.82	6.21	0.08	0	3.5	3.55	14.17	9.51	19.35	32.56	https://genome.ucsc.edu/cgi-bin/hgTracks?hgS_doOtherUser=submit&hgS_otherUserName=Caroline%20Friedel&hgS_otherUserSessionName=HSV_stress_pos&position=chr5%3A158690089-158718044
ENSG00000170234	PWWP2A	56.35	47.89	42.72	85.8	2.88	0	0.11	3.85	26.08	31.61	40.2	64.58	https://genome.ucsc.edu/cgi-bin/hgTracks?hgS_doOtherUser=submit&hgS_otherUserName=Caroline%20Friedel&hgS_otherUserSessionName=HSV_stress_neg&position=chr5%3A159483808-159546430
ENSG00000113328	CCNG1	13.78	14.22	8.47	12.39	2.98	1.07	3.68	14.95	24.75	32.44	61.15	101.32	https://genome.ucsc.edu/cgi-bin/hgTracks?hgS_doOtherUser=submit&hgS_otherUserName=Caroline%20Friedel&hgS_otherUserSessionName=HSV_stress_pos&position=chr5%3A162864575-162878157
ENSG00000145934	TENM2	7.09	5.93	4.93	12.88	1.16	0.55	0.04	1.56	9.23	13.06	18.09	23.91	https://genome.ucsc.edu/cgi-bin/hgTracks?hgS_doOtherUser=submit&hgS_otherUserName=Caroline%20Friedel&hgS_otherUserSessionName=HSV_stress_pos&position=chr5%3A166711804-167696162
ENSG00000113643	RARS	10.85	11.63	22.1	34.89	0.97	0.2	0.47	8.49	21.79	29.02	46.05	63.59	https://genome.ucsc.edu/cgi-bin/hgTracks?hgS_doOtherUser=submit&hgS_otherUserName=Caroline%20Friedel&hgS_otherUserSessionName=HSV_stress_pos&position=chr5%3A167913450-167951304
ENSG00000120137	PANK3	31.38	30.43	2.6	2.75	0.95	0	3.72	10.26	35.88	38.75	51.82	78.55	https://genome.ucsc.edu/cgi-bin/hgTracks?hgS_doOtherUser=submit&hgS_otherUserName=Caroline%20Friedel&hgS_otherUserSessionName=HSV_stress_neg&position=chr5%3A167970500-168006605
ENSG00000040275	SPDL1	0.22	0	0.67	8.89	0	0.49	1.39	3.68	9.13	11.7	16.33	33.5	https://genome.ucsc.edu/cgi-bin/hgTracks?hgS_doOtherUser=submit&hgS_otherUserName=Caroline%20Friedel&hgS_otherUserSessionName=HSV_stress_pos&position=chr5%3A169010638-169036782
ENSG00000204767	FAM196B	7.64	11	3.11	0	0	14.64	0	3.54	0	31.29	0	0	https://genome.ucsc.edu/cgi-bin/hgTracks?hgS_doOtherUser=submit&hgS_otherUserName=Caroline%20Friedel&hgS_otherUserSessionName=HSV_stress_neg&position=chr5%3A169286268-169407744
ENSG00000204764	RANBP17	40.52	55.2	5.43	13.12	0	0	3.41	10.55	65.54	91.04	102.06	108.3	https://genome.ucsc.edu/cgi-bin/hgTracks?hgS_doOtherUser=submit&hgS_otherUserName=Caroline%20Friedel&hgS_otherUserSessionName=HSV_stress_pos&position=chr5%3A170288874-170732019
ENSG00000181163	NPM1	20.67	17.5	1.48	4.95	0.42	0.63	3.31	10.51	20.62	30.24	44.86	57.9	https://genome.ucsc.edu/cgi-bin/hgTracks?hgS_doOtherUser=submit&hgS_otherUserName=Caroline%20Friedel&hgS_otherUserSessionName=HSV_stress_pos&position=chr5%3A170814120-170843141
ENSG00000168246	UBTD2	19.41	27.05	1.64	8.39	1.8	2.14	4.57	3.91	19.03	31.04	54.87	56.81	https://genome.ucsc.edu/cgi-bin/hgTracks?hgS_doOtherUser=submit&hgS_otherUserName=Caroline%20Friedel&hgS_otherUserSessionName=HSV_stress_neg&position=chr5%3A171631644-171711075
ENSG00000174705	SH3PXD2B	17.31	16.04	1.47	3.89	0.05	0	0	0	0.39	0.13	2.51	5.92	https://genome.ucsc.edu/cgi-bin/hgTracks?hgS_doOtherUser=submit&hgS_otherUserName=Caroline%20Friedel&hgS_otherUserSessionName=HSV_stress_neg&position=chr5%3A171747185-171881527
ENSG00000120129	DUSP1	5.25	5.26	3.82	14.42	0.06	0	1.39	4.62	6.81	10.63	16.17	27.94	https://genome.ucsc.edu/cgi-bin/hgTracks?hgS_doOtherUser=submit&hgS_otherUserName=Caroline%20Friedel&hgS_otherUserSessionName=HSV_stress_neg&position=chr5%3A172190093-172198198
ENSG00000113739	STC2	2.31	2.89	4.21	29.34	0.64	0.73	2.09	7.03	15.09	19.48	30.77	37.44	https://genome.ucsc.edu/cgi-bin/hgTracks?hgS_doOtherUser=submit&hgS_otherUserName=Caroline%20Friedel&hgS_otherUserSessionName=HSV_stress_neg&position=chr5%3A172736716-172756506
ENSG00000145919	BOD1	4.96	4.91	10.78	34.57	2.52	1.34	1.48	8.97	17.05	22.66	14.53	41.21	https://genome.ucsc.edu/cgi-bin/hgTracks?hgS_doOtherUser=submit&hgS_otherUserName=Caroline%20Friedel&hgS_otherUserSessionName=HSV_stress_neg&position=chr5%3A173029517-173043663
ENSG00000113742	CPEB4	23.28	20.7	0.59	7.63	0.04	0.07	6.9	18.1	42.96	47.66	70.42	73.88	https://genome.ucsc.edu/cgi-bin/hgTracks?hgS_doOtherUser=submit&hgS_otherUserName=Caroline%20Friedel&hgS_otherUserSessionName=HSV_stress_pos&position=chr5%3A173315283-173393979
ENSG00000120149	MSX2	0	2.13	32.49	53.29	0.88	0	0	0	0	0	0	1.29	https://genome.ucsc.edu/cgi-bin/hgTracks?hgS_doOtherUser=submit&hgS_otherUserName=Caroline%20Friedel&hgS_otherUserSessionName=HSV_stress_pos&position=chr5%3A174151536-174162896
ENSG00000164466	SFXN1	45.55	32.42	38.45	58.29	0.75	1.07	5.23	9.36	13.79	24.29	53.53	77.05	https://genome.ucsc.edu/cgi-bin/hgTracks?hgS_doOtherUser=submit&hgS_otherUserName=Caroline%20Friedel&hgS_otherUserSessionName=HSV_stress_pos&position=chr5%3A174904065-174961745
ENSG00000113194	FAF2	0	0.93	4.52	11.92	0	0.25	0.17	0.07	6.58	17.08	19.79	50.01	https://genome.ucsc.edu/cgi-bin/hgTracks?hgS_doOtherUser=submit&hgS_otherUserName=Caroline%20Friedel&hgS_otherUserSessionName=HSV_stress_pos&position=chr5%3A175874629-175942075
ENSG00000087206	UIMC1	38.19	17.37	37.03	69.55	0.03	2.33	2.83	15.49	36.52	50.53	68.66	75.5	https://genome.ucsc.edu/cgi-bin/hgTracks?hgS_doOtherUser=submit&hgS_otherUserName=Caroline%20Friedel&hgS_otherUserSessionName=HSV_stress_neg&position=chr5%3A176327006-176449634
ENSG00000113761	ZNF346	24.93	30.06	23.92	25.38	0	0	0.13	4.37	9.46	15.04	20.15	34.21	https://genome.ucsc.edu/cgi-bin/hgTracks?hgS_doOtherUser=submit&hgS_otherUserName=Caroline%20Friedel&hgS_otherUserSessionName=HSV_stress_pos&position=chr5%3A176449697-176513190
ENSG00000197451	HNRNPAB	33.55	21.95	7.43	30.37	3.34	3.54	19.65	38.3	52.22	59.12	66.46	80.26	https://genome.ucsc.edu/cgi-bin/hgTracks?hgS_doOtherUser=submit&hgS_otherUserName=Caroline%20Friedel&hgS_otherUserSessionName=HSV_stress_pos&position=chr5%3A177631508-177643164
ENSG00000113240	CLK4	22.83	16.24	56.2	85.89	0.59	0	7.24	27.93	54.94	62.98	91.09	127.62	https://genome.ucsc.edu/cgi-bin/hgTracks?hgS_doOtherUser=submit&hgS_otherUserName=Caroline%20Friedel&hgS_otherUserSessionName=HSV_stress_neg&position=chr5%3A178024665-178057616
ENSG00000169131	ZNF354A	0	0	0.64	6.79	1.37	2.23	1.43	6.66	8.58	9.91	14.12	26.45	https://genome.ucsc.edu/cgi-bin/hgTracks?hgS_doOtherUser=submit&hgS_otherUserName=Caroline%20Friedel&hgS_otherUserSessionName=HSV_stress_neg&position=chr5%3A178133593-178157703
ENSG00000178338	ZNF354B	25.77	14.52	28.36	38.41	0	0.15	9.31	27.85	29.24	66.85	46.53	62.21	https://genome.ucsc.edu/cgi-bin/hgTracks?hgS_doOtherUser=submit&hgS_otherUserName=Caroline%20Friedel&hgS_otherUserSessionName=HSV_stress_pos&position=chr5%3A178286954-178320123
ENSG00000177932	ZNF354C	0	0	0	0	3.84	3.94	4.94	6.56	5.34	0	8.39	18.37	https://genome.ucsc.edu/cgi-bin/hgTracks?hgS_doOtherUser=submit&hgS_otherUserName=Caroline%20Friedel&hgS_otherUserSessionName=HSV_stress_pos&position=chr5%3A178487416-178515538
ENSG00000087116	ADAMTS2	8.97	1.07	0	2.35	0.72	0.89	0	0	0	0.08	0.92	1.84	https://genome.ucsc.edu/cgi-bin/hgTracks?hgS_doOtherUser=submit&hgS_otherUserName=Caroline%20Friedel&hgS_otherUserSessionName=HSV_stress_neg&position=chr5%3A178532852-178772431
ENSG00000176783	RUFY1	7.36	5.19	24.18	20.42	0.06	0	2.02	1.01	3.21	4.84	6.33	18.29	https://genome.ucsc.edu/cgi-bin/hgTracks?hgS_doOtherUser=submit&hgS_otherUserName=Caroline%20Friedel&hgS_otherUserSessionName=HSV_stress_pos&position=chr5%3A178977559-179042027
ENSG00000169045	HNRNPH1	3.59	2.93	0	7.31	2.07	1.62	14.88	38.76	57.96	65.75	68.08	71.88	https://genome.ucsc.edu/cgi-bin/hgTracks?hgS_doOtherUser=submit&hgS_otherUserName=Caroline%20Friedel&hgS_otherUserSessionName=HSV_stress_neg&position=chr5%3A179036179-179061785
ENSG00000131459	GFPT2	28.04	23.79	11.13	30.01	0	0.54	0	2.79	28.4	52.66	81.89	99.02	https://genome.ucsc.edu/cgi-bin/hgTracks?hgS_doOtherUser=submit&hgS_otherUserName=Caroline%20Friedel&hgS_otherUserSessionName=HSV_stress_neg&position=chr5%3A179722690-179780387
ENSG00000196670	ZFP62	24.22	8.49	15.95	17.92	0	0	8.15	26.43	31.38	58.07	64.36	51.42	https://genome.ucsc.edu/cgi-bin/hgTracks?hgS_doOtherUser=submit&hgS_otherUserName=Caroline%20Friedel&hgS_otherUserSessionName=HSV_stress_neg&position=chr5%3A180269611-180288286
ENSG00000183718	TRIM52	17.21	9.06	2.38	19.68	2.91	7.98	14.05	28.38	25.9	22.37	29.18	11.07	https://genome.ucsc.edu/cgi-bin/hgTracks?hgS_doOtherUser=submit&hgS_otherUserName=Caroline%20Friedel&hgS_otherUserSessionName=HSV_stress_neg&position=chr5%3A180676417-180688119
ENSG00000112685	EXOC2	23.4	0	0	0	0.95	0.65	3.17	9.13	15.96	15.51	25.98	47.68	https://genome.ucsc.edu/cgi-bin/hgTracks?hgS_doOtherUser=submit&hgS_otherUserName=Caroline%20Friedel&hgS_otherUserSessionName=HSV_stress_neg&position=chr6%3A480133-693117
ENSG00000164379	FOXQ1	0.43	11.21	7.63	34.68	0	0	4.86	7.93	15.61	25.61	37.75	64.03	https://genome.ucsc.edu/cgi-bin/hgTracks?hgS_doOtherUser=submit&hgS_otherUserName=Caroline%20Friedel&hgS_otherUserSessionName=HSV_stress_pos&position=chr6%3A1312675-1319992
ENSG00000054598	FOXC1	26.32	8.3	35.14	75.99	2	1.59	0.33	0.48	2.45	0.98	22.96	37.5	https://genome.ucsc.edu/cgi-bin/hgTracks?hgS_doOtherUser=submit&hgS_otherUserName=Caroline%20Friedel&hgS_otherUserSessionName=HSV_stress_pos&position=chr6%3A1610681-1619127
ENSG00000124535	WRNIP1	19.22	10.53	0	1.4	4.43	3.95	12.61	17.25	21.54	15.91	42.22	21.29	https://genome.ucsc.edu/cgi-bin/hgTracks?hgS_doOtherUser=submit&hgS_otherUserName=Caroline%20Friedel&hgS_otherUserSessionName=HSV_stress_pos&position=chr6%3A2765648-2792186
ENSG00000170542	SERPINB9	4.53	5.25	7.95	16.71	0.84	1.6	5.15	17.39	27.53	36.64	47.61	59.63	https://genome.ucsc.edu/cgi-bin/hgTracks?hgS_doOtherUser=submit&hgS_otherUserName=Caroline%20Friedel&hgS_otherUserSessionName=HSV_stress_neg&position=chr6%3A2882500-2903514
ENSG00000198721	ECI2	0	0	4.12	9.09	1.84	0	2.34	12.53	41.61	26.17	49.2	95.75	https://genome.ucsc.edu/cgi-bin/hgTracks?hgS_doOtherUser=submit&hgS_otherUserName=Caroline%20Friedel&hgS_otherUserSessionName=HSV_stress_neg&position=chr6%3A4110923-4135831
ENSG00000153046	CDYL	33.26	10.3	2.1	7.08	0.96	1.22	0.82	0	0	1.11	0	3.3	https://genome.ucsc.edu/cgi-bin/hgTracks?hgS_doOtherUser=submit&hgS_otherUserName=Caroline%20Friedel&hgS_otherUserSessionName=HSV_stress_pos&position=chr6%3A4706393-4960785
ENSG00000145982	FARS2	28.72	50.23	0	0	0.38	0.52	3.35	13.77	32.32	54.02	51.08	48.47	https://genome.ucsc.edu/cgi-bin/hgTracks?hgS_doOtherUser=submit&hgS_otherUserName=Caroline%20Friedel&hgS_otherUserSessionName=HSV_stress_pos&position=chr6%3A5261277-5776813
ENSG00000124782	RREB1	43.28	20.49	3.17	3.77	0.43	1.19	1.43	3.76	10.63	11.27	18.97	20.51	https://genome.ucsc.edu/cgi-bin/hgTracks?hgS_doOtherUser=submit&hgS_otherUserName=Caroline%20Friedel&hgS_otherUserSessionName=HSV_stress_pos&position=chr6%3A7107830-7257213
ENSG00000124784	RIOK1	0.89	7.43	5.1	17.69	0.62	1.29	2.39	1.71	1.66	2.06	5.76	13.96	https://genome.ucsc.edu/cgi-bin/hgTracks?hgS_doOtherUser=submit&hgS_otherUserName=Caroline%20Friedel&hgS_otherUserSessionName=HSV_stress_pos&position=chr6%3A7389729-7423270
ENSG00000124786	SLC35B3	12.83	11.17	19.54	49.17	1.66	2.98	5.43	24.9	32.15	33.68	51.87	32.71	https://genome.ucsc.edu/cgi-bin/hgTracks?hgS_doOtherUser=submit&hgS_otherUserName=Caroline%20Friedel&hgS_otherUserSessionName=HSV_stress_neg&position=chr6%3A8408301-8435794
ENSG00000224531	SMIM13	2.22	9.17	0	0	2.13	1.4	5.77	5.9	15.44	8.9	8.92	30.54	https://genome.ucsc.edu/cgi-bin/hgTracks?hgS_doOtherUser=submit&hgS_otherUserName=Caroline%20Friedel&hgS_otherUserSessionName=HSV_stress_pos&position=chr6%3A11094266-11143964
ENSG00000111859	NEDD9	7.03	6.93	2.68	9.18	0.69	0	1.18	9.44	15.43	20.41	35.53	77.44	https://genome.ucsc.edu/cgi-bin/hgTracks?hgS_doOtherUser=submit&hgS_otherUserName=Caroline%20Friedel&hgS_otherUserSessionName=HSV_stress_neg&position=chr6%3A11178531-11382581
ENSG00000050393	MCUR1	11.37	4.21	5.92	0.8	4.04	6.35	11.3	21.9	29.28	19.38	30.19	39.01	https://genome.ucsc.edu/cgi-bin/hgTracks?hgS_doOtherUser=submit&hgS_otherUserName=Caroline%20Friedel&hgS_otherUserSessionName=HSV_stress_neg&position=chr6%3A13781789-13814800
ENSG00000008083	JARID2	44.55	39.4	16.5	25.71	0.52	0.82	2.72	5.28	22.23	26.21	28.73	43.89	https://genome.ucsc.edu/cgi-bin/hgTracks?hgS_doOtherUser=submit&hgS_otherUserName=Caroline%20Friedel&hgS_otherUserSessionName=HSV_stress_pos&position=chr6%3A15246527-15527252
ENSG00000047579	DTNBP1	83.94	29.54	35.63	56.61	8.85	19.26	12.06	14.52	8.02	12.36	11	30.79	https://genome.ucsc.edu/cgi-bin/hgTracks?hgS_doOtherUser=submit&hgS_otherUserName=Caroline%20Friedel&hgS_otherUserSessionName=HSV_stress_neg&position=chr6%3A15518032-15663289
ENSG00000007944	MYLIP	46.55	31.2	34.11	65.97	0.63	0.95	9.33	13.69	19.77	27.68	37.36	47.47	https://genome.ucsc.edu/cgi-bin/hgTracks?hgS_doOtherUser=submit&hgS_otherUserName=Caroline%20Friedel&hgS_otherUserSessionName=HSV_stress_pos&position=chr6%3A16129356-16153479
ENSG00000124788	ATXN1	45.32	51.43	1.67	0.11	0.21	0.86	3.58	11.27	22.9	21.14	18.44	14.71	https://genome.ucsc.edu/cgi-bin/hgTracks?hgS_doOtherUser=submit&hgS_otherUserName=Caroline%20Friedel&hgS_otherUserSessionName=HSV_stress_neg&position=chr6%3A16294343-16761722
ENSG00000112186	CAP2	3.57	0.65	1.58	9.54	0.11	0.7	0.77	1.92	5.23	7.27	8.14	10.34	https://genome.ucsc.edu/cgi-bin/hgTracks?hgS_doOtherUser=submit&hgS_otherUserName=Caroline%20Friedel&hgS_otherUserSessionName=HSV_stress_pos&position=chr6%3A17393447-17563023
ENSG00000137177	KIF13A	21.75	21.19	0.37	4.76	0.69	1.45	6.35	14.62	35	33.12	45.37	51.24	https://genome.ucsc.edu/cgi-bin/hgTracks?hgS_doOtherUser=submit&hgS_otherUserName=Caroline%20Friedel&hgS_otherUserSessionName=HSV_stress_neg&position=chr6%3A17754414-17987854
ENSG00000165097	KDM1B	1.95	2.73	5.39	8.02	0	0.32	3.88	2.53	2.28	13.1	38.99	22.41	https://genome.ucsc.edu/cgi-bin/hgTracks?hgS_doOtherUser=submit&hgS_otherUserName=Caroline%20Friedel&hgS_otherUserSessionName=HSV_stress_pos&position=chr6%3A18155560-18229084
ENSG00000124795	DEK	15.3	13.89	16	31.25	0.24	0.48	4.29	10.8	26.71	29.81	43.23	60.74	https://genome.ucsc.edu/cgi-bin/hgTracks?hgS_doOtherUser=submit&hgS_otherUserName=Caroline%20Friedel&hgS_otherUserSessionName=HSV_stress_neg&position=chr6%3A18219099-18265054
ENSG00000172201	ID4	15.42	11.46	7.15	48.69	2.13	3.32	13.75	23.17	33.54	32.08	60.15	81.12	https://genome.ucsc.edu/cgi-bin/hgTracks?hgS_doOtherUser=submit&hgS_otherUserName=Caroline%20Friedel&hgS_otherUserSessionName=HSV_stress_pos&position=chr6%3A19837617-19845915
ENSG00000172197	MBOAT1	59.15	38.01	30.63	42.47	2.82	1.42	10.19	18.65	14.69	16.88	29.15	16.54	https://genome.ucsc.edu/cgi-bin/hgTracks?hgS_doOtherUser=submit&hgS_otherUserName=Caroline%20Friedel&hgS_otherUserSessionName=HSV_stress_neg&position=chr6%3A20095935-20212670
ENSG00000112242	E2F3	7.4	6.64	0	0	0	1.03	0.77	2.51	8.31	8.89	18.88	34.84	https://genome.ucsc.edu/cgi-bin/hgTracks?hgS_doOtherUser=submit&hgS_otherUserName=Caroline%20Friedel&hgS_otherUserSessionName=HSV_stress_pos&position=chr6%3A20402398-20498941
ENSG00000145996	CDKAL1	22.92	32.7	7.66	19.75	0.21	1.2	4.7	9.7	33.62	41.09	58.07	57.74	https://genome.ucsc.edu/cgi-bin/hgTracks?hgS_doOtherUser=submit&hgS_otherUserName=Caroline%20Friedel&hgS_otherUserSessionName=HSV_stress_pos&position=chr6%3A20534688-21237635
ENSG00000124766	SOX4	7.3	11.78	2.67	17.75	0.71	0.68	0.84	2.05	0.36	1.89	2.87	3.61	https://genome.ucsc.edu/cgi-bin/hgTracks?hgS_doOtherUser=submit&hgS_otherUserName=Caroline%20Friedel&hgS_otherUserSessionName=HSV_stress_pos&position=chr6%3A21593972-21603847
ENSG00000124532	MRS2	5.57	2.48	32.46	34.29	4.65	5.67	5.16	18.13	26.87	18.08	22.82	67.17	https://genome.ucsc.edu/cgi-bin/hgTracks?hgS_doOtherUser=submit&hgS_otherUserName=Caroline%20Friedel&hgS_otherUserSessionName=HSV_stress_pos&position=chr6%3A24403153-24430810
ENSG00000079691	LRRC16A	42.5	37.38	17.08	40.42	1.26	0	5.45	19.09	39.14	36.37	60.46	70.55	https://genome.ucsc.edu/cgi-bin/hgTracks?hgS_doOtherUser=submit&hgS_otherUserName=Caroline%20Friedel&hgS_otherUserSessionName=HSV_stress_pos&position=chr6%3A25279306-25625758
ENSG00000196226	HIST1H2BB	0.75	0	0.52	1.83	0.01	0	0.07	0.4	0.69	2.44	5.63	12.33	https://genome.ucsc.edu/cgi-bin/hgTracks?hgS_doOtherUser=submit&hgS_otherUserName=Caroline%20Friedel&hgS_otherUserSessionName=HSV_stress_neg&position=chr6%3A26038455-26043885
ENSG00000187837	HIST1H1C	0.59	0.17	0.54	6.04	0.09	0	0	0.21	0.21	0.15	3.28	16.03	https://genome.ucsc.edu/cgi-bin/hgTracks?hgS_doOtherUser=submit&hgS_otherUserName=Caroline%20Friedel&hgS_otherUserSessionName=HSV_stress_neg&position=chr6%3A26050968-26056699
ENSG00000187990	HIST1H2BG	0.53	0.52	1.9	5.7	0.1	0	0.24	1.34	2.22	4.5	12.54	33.03	https://genome.ucsc.edu/cgi-bin/hgTracks?hgS_doOtherUser=submit&hgS_otherUserName=Caroline%20Friedel&hgS_otherUserSessionName=HSV_stress_neg&position=chr6%3A26211428-26216872
ENSG00000158406	HIST1H4H	2.97	2.45	13.55	22.97	0.44	0	0.47	3.07	3.13	5.34	9.46	29.94	https://genome.ucsc.edu/cgi-bin/hgTracks?hgS_doOtherUser=submit&hgS_otherUserName=Caroline%20Friedel&hgS_otherUserSessionName=HSV_stress_neg&position=chr6%3A26276283-26285762
ENSG00000197903	HIST1H2BK	0.54	1.56	2.72	9.84	0.13	0.08	0.33	0.66	2.58	5.07	14.28	30	https://genome.ucsc.edu/cgi-bin/hgTracks?hgS_doOtherUser=submit&hgS_otherUserName=Caroline%20Friedel&hgS_otherUserSessionName=HSV_stress_neg&position=chr6%3A27101073-27114619
ENSG00000096654	ZNF184	7.45	3.82	0	5.07	4.47	2.99	8.57	23.42	37.2	47	44.48	64.75	https://genome.ucsc.edu/cgi-bin/hgTracks?hgS_doOtherUser=submit&hgS_otherUserName=Caroline%20Friedel&hgS_otherUserSessionName=HSV_stress_neg&position=chr6%3A27413522-27440897
ENSG00000158691	ZSCAN12	20.57	24.37	26.53	42.07	0	0.8	4.3	19.07	44.03	44.15	51.86	54.49	https://genome.ucsc.edu/cgi-bin/hgTracks?hgS_doOtherUser=submit&hgS_otherUserName=Caroline%20Friedel&hgS_otherUserSessionName=HSV_stress_neg&position=chr6%3A28341732-28367511
ENSG00000204713	TRIM27	26.63	16.28	24.47	68.66	2.71	2.41	7.27	10.48	33.89	65.56	81.2	184.13	https://genome.ucsc.edu/cgi-bin/hgTracks?hgS_doOtherUser=submit&hgS_otherUserName=Caroline%20Friedel&hgS_otherUserSessionName=HSV_stress_neg&position=chr6%3A28865779-28891766
ENSG00000206503	HLA-A	7.75	3.41	11.59	24.57	0.5	0.65	3.32	10.72	18.98	22.35	39.97	54.7	https://genome.ucsc.edu/cgi-bin/hgTracks?hgS_doOtherUser=submit&hgS_otherUserName=Caroline%20Friedel&hgS_otherUserSessionName=HSV_stress_pos&position=chr6%3A29909037-29918661
ENSG00000204592	HLA-E	2.94	1.18	5.97	25.6	0	0.16	0.02	0.51	0.92	0.21	1.1	2.47	https://genome.ucsc.edu/cgi-bin/hgTracks?hgS_doOtherUser=submit&hgS_otherUserName=Caroline%20Friedel&hgS_otherUserSessionName=HSV_stress_pos&position=chr6%3A30457244-30466982
ENSG00000204569	PPP1R10	11.62	6.53	10.37	23.44	0.72	0.2	0.34	7.3	24.62	34.61	50.4	46.66	https://genome.ucsc.edu/cgi-bin/hgTracks?hgS_doOtherUser=submit&hgS_otherUserName=Caroline%20Friedel&hgS_otherUserSessionName=HSV_stress_neg&position=chr6%3A30563177-30586389
ENSG00000196230	TUBB	0.23	0.04	0	0.12	0.1	0.16	0.1	0	0.22	0.43	1.5	7.27	https://genome.ucsc.edu/cgi-bin/hgTracks?hgS_doOtherUser=submit&hgS_otherUserName=Caroline%20Friedel&hgS_otherUserSessionName=HSV_stress_pos&position=chr6%3A30687978-30698203
ENSG00000204580	DDR1	10.87	25.17	0.98	15.52	0.54	0.36	0	2.32	6.11	8.36	14.58	50.92	https://genome.ucsc.edu/cgi-bin/hgTracks?hgS_doOtherUser=submit&hgS_otherUserName=Caroline%20Friedel&hgS_otherUserSessionName=HSV_stress_pos&position=chr6%3A30844198-30872933
ENSG00000234745	HLA-B	4.77	2.35	1.64	9.2	0	0.01	3.12	11.97	23.15	25.46	52.42	71.6	https://genome.ucsc.edu/cgi-bin/hgTracks?hgS_doOtherUser=submit&hgS_otherUserName=Caroline%20Friedel&hgS_otherUserSessionName=HSV_stress_neg&position=chr6%3A31316649-31324965
ENSG00000030110	BAK1	38.7	25.57	20.4	46.19	2.6	2.74	5	11.07	17.43	22.93	20.9	50.96	https://genome.ucsc.edu/cgi-bin/hgTracks?hgS_doOtherUser=submit&hgS_otherUserName=Caroline%20Friedel&hgS_otherUserSessionName=HSV_stress_neg&position=chr6%3A33535329-33548019
ENSG00000137288	UQCC2	42.27	66.66	25.53	29.86	2.27	8.03	3.9	11.16	12.49	34.38	80.47	25.49	https://genome.ucsc.edu/cgi-bin/hgTracks?hgS_doOtherUser=submit&hgS_otherUserName=Caroline%20Friedel&hgS_otherUserSessionName=HSV_stress_neg&position=chr6%3A33657070-33679504
ENSG00000137309	HMGA1	3.94	1.62	1.12	6.94	0.43	0.45	0	0	0.05	0	0	0	https://genome.ucsc.edu/cgi-bin/hgTracks?hgS_doOtherUser=submit&hgS_otherUserName=Caroline%20Friedel&hgS_otherUserSessionName=HSV_stress_pos&position=chr6%3A34204650-34219008
ENSG00000196821	C6orf106	47.36	43.81	34.58	52.32	3.15	4.13	13.4	32.69	51.66	54	70.16	75.07	https://genome.ucsc.edu/cgi-bin/hgTracks?hgS_doOtherUser=submit&hgS_otherUserName=Caroline%20Friedel&hgS_otherUserSessionName=HSV_stress_neg&position=chr6%3A34550065-34664636
ENSG00000124562	SNRPC	0	0	0	0.41	0	0.79	1.57	0.82	3.16	3.36	9.76	18.65	https://genome.ucsc.edu/cgi-bin/hgTracks?hgS_doOtherUser=submit&hgS_otherUserName=Caroline%20Friedel&hgS_otherUserSessionName=HSV_stress_pos&position=chr6%3A34725183-34746571
ENSG00000064995	TAF11	7.52	0	10.71	19.14	0.72	1.72	7.6	27.86	43.42	50.84	45.47	60.7	https://genome.ucsc.edu/cgi-bin/hgTracks?hgS_doOtherUser=submit&hgS_otherUserName=Caroline%20Friedel&hgS_otherUserSessionName=HSV_stress_neg&position=chr6%3A34840555-34855866
ENSG00000146197	SCUBE3	0.4	0.09	0.6	0.45	0	0.06	0.04	0	0.05	0.01	0.58	1.46	https://genome.ucsc.edu/cgi-bin/hgTracks?hgS_doOtherUser=submit&hgS_otherUserName=Caroline%20Friedel&hgS_otherUserSessionName=HSV_stress_pos&position=chr6%3A35182190-35225856
ENSG00000112033	PPARD	12.4	7.09	4.61	16.06	0	0.99	0.5	0.53	1.95	0.65	6.66	7.22	https://genome.ucsc.edu/cgi-bin/hgTracks?hgS_doOtherUser=submit&hgS_otherUserName=Caroline%20Friedel&hgS_otherUserSessionName=HSV_stress_pos&position=chr6%3A35310335-35400968
ENSG00000096063	SRPK1	0.87	1.69	3.6	6.99	0	1.17	0	0.16	1.02	0.74	2.68	9.6	https://genome.ucsc.edu/cgi-bin/hgTracks?hgS_doOtherUser=submit&hgS_otherUserName=Caroline%20Friedel&hgS_otherUserSessionName=HSV_stress_neg&position=chr6%3A35795743-35889119
ENSG00000112062	MAPK14	34.71	38.66	19.01	40.16	1.79	3.11	12.01	31.65	43.34	69.02	87.24	82.34	https://genome.ucsc.edu/cgi-bin/hgTracks?hgS_doOtherUser=submit&hgS_otherUserName=Caroline%20Friedel&hgS_otherUserSessionName=HSV_stress_pos&position=chr6%3A35995488-36084013
ENSG00000112078	KCTD20	9.58	3.19	5.55	7.96	0	0.51	1.04	4	13.67	19.93	42.67	60.06	https://genome.ucsc.edu/cgi-bin/hgTracks?hgS_doOtherUser=submit&hgS_otherUserName=Caroline%20Friedel&hgS_otherUserSessionName=HSV_stress_pos&position=chr6%3A36410544-36463920
ENSG00000112079	STK38	0	2.08	0.6	4.52	0.79	1.34	1.35	3.3	11.59	16.8	35.47	43.49	https://genome.ucsc.edu/cgi-bin/hgTracks?hgS_doOtherUser=submit&hgS_otherUserName=Caroline%20Friedel&hgS_otherUserSessionName=HSV_stress_neg&position=chr6%3A36456669-36515247
ENSG00000112081	SRSF3	22.5	21.56	17.03	49.14	2.42	2.85	14.73	31.94	51.29	55.61	70.6	77.5	https://genome.ucsc.edu/cgi-bin/hgTracks?hgS_doOtherUser=submit&hgS_otherUserName=Caroline%20Friedel&hgS_otherUserSessionName=HSV_stress_pos&position=chr6%3A36562145-36578377
ENSG00000137168	PPIL1	11.95	11.21	0	2.85	1.06	0.26	0	0.74	2.72	3.87	14.5	35.39	https://genome.ucsc.edu/cgi-bin/hgTracks?hgS_doOtherUser=submit&hgS_otherUserName=Caroline%20Friedel&hgS_otherUserSessionName=HSV_stress_neg&position=chr6%3A36817603-36842800
ENSG00000198663	C6orf89	0	0	0	0	0	0.55	0	3.64	6.01	3.98	14.93	26.66	https://genome.ucsc.edu/cgi-bin/hgTracks?hgS_doOtherUser=submit&hgS_otherUserName=Caroline%20Friedel&hgS_otherUserSessionName=HSV_stress_pos&position=chr6%3A36839646-36901740
ENSG00000137409	MTCH1	5.77	4.37	14.62	35.33	0.2	0.42	0	0.42	1.09	1.36	2.89	5.36	https://genome.ucsc.edu/cgi-bin/hgTracks?hgS_doOtherUser=submit&hgS_otherUserName=Caroline%20Friedel&hgS_otherUserSessionName=HSV_stress_neg&position=chr6%3A36930917-36954074
ENSG00000065491	TBC1D22B	6.41	9.5	0	2.49	0	0.63	0.61	5.01	7.31	9.4	17.47	21.98	https://genome.ucsc.edu/cgi-bin/hgTracks?hgS_doOtherUser=submit&hgS_otherUserName=Caroline%20Friedel&hgS_otherUserSessionName=HSV_stress_pos&position=chr6%3A37225548-37305746
ENSG00000137200	CMTR1	28.55	14.31	18.84	6.8	7.66	4.78	7.23	10.17	24.29	37.5	57.13	58.88	https://genome.ucsc.edu/cgi-bin/hgTracks?hgS_doOtherUser=submit&hgS_otherUserName=Caroline%20Friedel&hgS_otherUserSessionName=HSV_stress_pos&position=chr6%3A37400995-37455603
ENSG00000156639	ZFAND3	56.31	76.32	29.09	55.72	1.97	2.42	14.31	31.28	56.75	64.33	88.65	105.04	https://genome.ucsc.edu/cgi-bin/hgTracks?hgS_doOtherUser=submit&hgS_otherUserName=Caroline%20Friedel&hgS_otherUserSessionName=HSV_stress_pos&position=chr6%3A37787275-38127400
ENSG00000124767	GLO1	0.63	0	2.19	5.68	0.8	0.31	1.13	2.19	8.16	10.81	28.22	50.36	https://genome.ucsc.edu/cgi-bin/hgTracks?hgS_doOtherUser=submit&hgS_otherUserName=Caroline%20Friedel&hgS_otherUserSessionName=HSV_stress_neg&position=chr6%3A38638701-38670917
ENSG00000146122	DAAM2	21.32	4.67	10.75	17.42	0.81	0.12	1.43	3.74	9.63	15.13	19.61	38.15	https://genome.ucsc.edu/cgi-bin/hgTracks?hgS_doOtherUser=submit&hgS_otherUserName=Caroline%20Friedel&hgS_otherUserSessionName=HSV_stress_pos&position=chr6%3A39760142-39877648
ENSG00000001167	NFYA	27.54	22.55	14.95	27.25	3.44	2.17	2.44	11.98	17.72	28.27	54.12	68.87	https://genome.ucsc.edu/cgi-bin/hgTracks?hgS_doOtherUser=submit&hgS_otherUserName=Caroline%20Friedel&hgS_otherUserSessionName=HSV_stress_pos&position=chr6%3A41040684-41072715
ENSG00000124641	MED20	5.87	0	6.22	29.07	1.2	0	8.08	12.97	21.18	33.99	32	32.71	https://genome.ucsc.edu/cgi-bin/hgTracks?hgS_doOtherUser=submit&hgS_otherUserName=Caroline%20Friedel&hgS_otherUserSessionName=HSV_stress_neg&position=chr6%3A41868092-41888877
ENSG00000112578	BYSL	41.73	40.12	30.28	71.6	0	2.18	11.58	14.46	25.48	25.07	45.27	60.12	https://genome.ucsc.edu/cgi-bin/hgTracks?hgS_doOtherUser=submit&hgS_otherUserName=Caroline%20Friedel&hgS_otherUserSessionName=HSV_stress_pos&position=chr6%3A41888926-41905784
ENSG00000137413	TAF8	35.37	34.13	15.17	23.11	0	0	0.71	12.9	52	58.56	68.78	60.19	https://genome.ucsc.edu/cgi-bin/hgTracks?hgS_doOtherUser=submit&hgS_otherUserName=Caroline%20Friedel&hgS_otherUserSessionName=HSV_stress_pos&position=chr6%3A42018251-42060199
ENSG00000124496	TRERF1	9.1	2.11	0.21	2.89	0.23	0	0.35	1.05	3.49	7.66	9.88	12.15	https://genome.ucsc.edu/cgi-bin/hgTracks?hgS_doOtherUser=submit&hgS_otherUserName=Caroline%20Friedel&hgS_otherUserSessionName=HSV_stress_neg&position=chr6%3A42187669-42419789
ENSG00000024048	UBR2	17.81	14.05	21.72	42.56	0.76	2.32	6.52	21.33	38.3	45.05	49.16	54.42	https://genome.ucsc.edu/cgi-bin/hgTracks?hgS_doOtherUser=submit&hgS_otherUserName=Caroline%20Friedel&hgS_otherUserSessionName=HSV_stress_pos&position=chr6%3A42531800-42666242
ENSG00000172432	GTPBP2	10.31	12.11	5.45	28.99	0.09	0.26	0.12	0.92	1.1	4.87	4.86	12.51	https://genome.ucsc.edu/cgi-bin/hgTracks?hgS_doOtherUser=submit&hgS_otherUserName=Caroline%20Friedel&hgS_otherUserSessionName=HSV_stress_neg&position=chr6%3A43568053-43596899
ENSG00000096080	MRPS18A	32.39	37.65	26.25	40.77	3.72	6.28	24.55	21.4	32.46	28.64	34.84	37.29	https://genome.ucsc.edu/cgi-bin/hgTracks?hgS_doOtherUser=submit&hgS_otherUserName=Caroline%20Friedel&hgS_otherUserSessionName=HSV_stress_neg&position=chr6%3A43634040-43655528
ENSG00000180992	MRPL14	36.56	26.56	0.93	0	3.62	0.22	6	0	10.49	10.87	29	51.11	https://genome.ucsc.edu/cgi-bin/hgTracks?hgS_doOtherUser=submit&hgS_otherUserName=Caroline%20Friedel&hgS_otherUserSessionName=HSV_stress_neg&position=chr6%3A44076194-44095194
ENSG00000096384	HSP90AB1	0.56	0.29	1.77	4.9	0	0.18	0.41	0.99	3.82	6.28	18.83	34.36	https://genome.ucsc.edu/cgi-bin/hgTracks?hgS_doOtherUser=submit&hgS_otherUserName=Caroline%20Friedel&hgS_otherUserSessionName=HSV_stress_pos&position=chr6%3A44214824-44226620
ENSG00000096401	CDC5L	7.24	3.23	1.27	1.12	0.09	0	3.33	5.06	11.38	13.09	19.98	33.15	https://genome.ucsc.edu/cgi-bin/hgTracks?hgS_doOtherUser=submit&hgS_otherUserName=Caroline%20Friedel&hgS_otherUserSessionName=HSV_stress_pos&position=chr6%3A44355262-44423163
ENSG00000124813	RUNX2	7.29	20.4	1.52	4.67	0.01	0.42	1.68	0.27	0	0	17.67	46.14	https://genome.ucsc.edu/cgi-bin/hgTracks?hgS_doOtherUser=submit&hgS_otherUserName=Caroline%20Friedel&hgS_otherUserSessionName=HSV_stress_pos&position=chr6%3A45295894-45637086
ENSG00000146072	TNFRSF21	2.64	0	3.5	8.43	0	0.64	0.73	0	0	2.37	36.58	32.97	https://genome.ucsc.edu/cgi-bin/hgTracks?hgS_doOtherUser=submit&hgS_otherUserName=Caroline%20Friedel&hgS_otherUserSessionName=HSV_stress_neg&position=chr6%3A47194268-47277641
ENSG00000198087	CD2AP	56.79	21.51	20.83	16.19	0	0.99	3.7	13.59	34.77	45.84	52.31	56.95	https://genome.ucsc.edu/cgi-bin/hgTracks?hgS_doOtherUser=submit&hgS_otherUserName=Caroline%20Friedel&hgS_otherUserSessionName=HSV_stress_pos&position=chr6%3A47445525-47599999
ENSG00000146085	MUT	2.87	0	6.02	16.89	0	0	3.76	6.54	19.97	30.84	46.13	57.47	https://genome.ucsc.edu/cgi-bin/hgTracks?hgS_doOtherUser=submit&hgS_otherUserName=Caroline%20Friedel&hgS_otherUserSessionName=HSV_stress_neg&position=chr6%3A49393073-49430904
ENSG00000031691	CENPQ	9.67	5.78	7.77	18.57	1.8	2.61	9.73	11.67	71.45	92.04	212.46	63	https://genome.ucsc.edu/cgi-bin/hgTracks?hgS_doOtherUser=submit&hgS_otherUserName=Caroline%20Friedel&hgS_otherUserSessionName=HSV_stress_pos&position=chr6%3A49431091-49465820
ENSG00000112118	MCM3	6.65	3.68	3.87	12.01	1.66	0.88	2.69	6.67	9.21	9.89	12.02	24.09	https://genome.ucsc.edu/cgi-bin/hgTracks?hgS_doOtherUser=submit&hgS_otherUserName=Caroline%20Friedel&hgS_otherUserSessionName=HSV_stress_neg&position=chr6%3A52123807-52149679
ENSG00000065308	TRAM2	6.28	3.11	0	2.23	0.07	0.4	0	0	0	0	0.68	3.22	https://genome.ucsc.edu/cgi-bin/hgTracks?hgS_doOtherUser=submit&hgS_otherUserName=Caroline%20Friedel&hgS_otherUserSessionName=HSV_stress_neg&position=chr6%3A52357200-52441713
ENSG00000112144	ICK	0.62	0.53	1.7	4.33	0.53	0.72	0	0	0.93	0.87	3.29	7.17	https://genome.ucsc.edu/cgi-bin/hgTracks?hgS_doOtherUser=submit&hgS_otherUserName=Caroline%20Friedel&hgS_otherUserSessionName=HSV_stress_neg&position=chr6%3A52861077-52926600
ENSG00000012660	ELOVL5	41.59	40.15	20.24	36.13	1.42	2.43	7.52	11.32	14.04	13.23	20.98	22.07	https://genome.ucsc.edu/cgi-bin/hgTracks?hgS_doOtherUser=submit&hgS_otherUserName=Caroline%20Friedel&hgS_otherUserSessionName=HSV_stress_neg&position=chr6%3A53127196-53213947
ENSG00000151914	DST	24.13	26.36	7.76	16.63	0	1.19	3.28	7.78	24.32	28.21	54.23	78.83	https://genome.ucsc.edu/cgi-bin/hgTracks?hgS_doOtherUser=submit&hgS_otherUserName=Caroline%20Friedel&hgS_otherUserSessionName=HSV_stress_neg&position=chr6%3A56317785-56819426
ENSG00000168116	KIAA1586	33.74	33.69	17.81	21.01	5.89	0.86	17.77	20.28	37.77	30.74	30.7	37.71	https://genome.ucsc.edu/cgi-bin/hgTracks?hgS_doOtherUser=submit&hgS_otherUserName=Caroline%20Friedel&hgS_otherUserSessionName=HSV_stress_pos&position=chr6%3A56911347-56925023
ENSG00000112210	RAB23	12.91	16.43	0	2.4	2.48	0.83	5.34	10.48	9.1	15.86	22.86	55.08	https://genome.ucsc.edu/cgi-bin/hgTracks?hgS_doOtherUser=submit&hgS_otherUserName=Caroline%20Friedel&hgS_otherUserSessionName=HSV_stress_neg&position=chr6%3A57048607-57087078
ENSG00000255633	MTRNR2L9	0	0	0	0	0.03	0	0	0	0	0	0	0	https://genome.ucsc.edu/cgi-bin/hgTracks?hgS_doOtherUser=submit&hgS_otherUserName=Caroline%20Friedel&hgS_otherUserSessionName=HSV_stress_pos&position=chr6%3A62284008-62289534
ENSG00000198225	FKBP1C	0	0	0	0	0	0	0	0	0	0	0	3.16	https://genome.ucsc.edu/cgi-bin/hgTracks?hgS_doOtherUser=submit&hgS_otherUserName=Caroline%20Friedel&hgS_otherUserSessionName=HSV_stress_pos&position=chr6%3A63921351-63927929
ENSG00000112245	PTP4A1	15.34	10.25	5	30.27	0	0.86	1.72	4.95	15.37	20.13	47.17	79.76	https://genome.ucsc.edu/cgi-bin/hgTracks?hgS_doOtherUser=submit&hgS_otherUserName=Caroline%20Friedel&hgS_otherUserSessionName=HSV_stress_pos&position=chr6%3A64231666-64298492
ENSG00000168216	LMBRD1	15.75	1.4	3.86	5.44	0	0	2.62	7.82	27.25	36.38	41.12	62.55	https://genome.ucsc.edu/cgi-bin/hgTracks?hgS_doOtherUser=submit&hgS_otherUserName=Caroline%20Friedel&hgS_otherUserSessionName=HSV_stress_neg&position=chr6%3A70380694-70507003
ENSG00000112305	SMAP1	14.87	3.47	8.03	19.32	0.76	2.72	5.7	10.29	12.86	19.11	15.6	9.18	https://genome.ucsc.edu/cgi-bin/hgTracks?hgS_doOtherUser=submit&hgS_otherUserName=Caroline%20Friedel&hgS_otherUserSessionName=HSV_stress_pos&position=chr6%3A71377479-71576718
ENSG00000119900	OGFRL1	18.16	7.35	4.56	12.91	3.82	0.92	3.18	12.02	19.96	23.99	50.41	29.51	https://genome.ucsc.edu/cgi-bin/hgTracks?hgS_doOtherUser=submit&hgS_otherUserName=Caroline%20Friedel&hgS_otherUserSessionName=HSV_stress_pos&position=chr6%3A71998506-72023653
ENSG00000156508	EEF1A1	13.59	7.94	1.24	7.71	0.23	0.43	3.09	6.87	10.86	12.95	23.39	40.85	https://genome.ucsc.edu/cgi-bin/hgTracks?hgS_doOtherUser=submit&hgS_otherUserName=Caroline%20Friedel&hgS_otherUserSessionName=HSV_stress_neg&position=chr6%3A74220473-74233520
ENSG00000119899	SLC17A5	2.67	2.46	2.63	4.06	0	0	0	0.16	0.72	0.21	1.81	7.28	https://genome.ucsc.edu/cgi-bin/hgTracks?hgS_doOtherUser=submit&hgS_otherUserName=Caroline%20Friedel&hgS_otherUserSessionName=HSV_stress_neg&position=chr6%3A74298102-74363878
ENSG00000156535	CD109	15.34	0	7.5	6.66	0.24	1.42	2	5.75	17.28	14.66	28.26	41.14	https://genome.ucsc.edu/cgi-bin/hgTracks?hgS_doOtherUser=submit&hgS_otherUserName=Caroline%20Friedel&hgS_otherUserSessionName=HSV_stress_pos&position=chr6%3A74405508-74543040
ENSG00000112701	SENP6	17.46	12.44	45.11	58.73	1.45	2.22	6.53	30.45	65.39	75.49	89.91	102.9	https://genome.ucsc.edu/cgi-bin/hgTracks?hgS_doOtherUser=submit&hgS_otherUserName=Caroline%20Friedel&hgS_otherUserSessionName=HSV_stress_pos&position=chr6%3A76311225-76432997
ENSG00000146247	PHIP	9.01	9.21	6.88	6.49	0.45	0.63	8.89	25.67	39.74	51.57	60.62	80.34	https://genome.ucsc.edu/cgi-bin/hgTracks?hgS_doOtherUser=submit&hgS_otherUserName=Caroline%20Friedel&hgS_otherUserSessionName=HSV_stress_neg&position=chr6%3A79640584-79787953
ENSG00000118418	HMGN3	0	0	1.56	0.98	0	0	1.64	2.84	5.69	9.18	4.61	16.19	https://genome.ucsc.edu/cgi-bin/hgTracks?hgS_doOtherUser=submit&hgS_otherUserName=Caroline%20Friedel&hgS_otherUserSessionName=HSV_stress_neg&position=chr6%3A79905962-79944406
ENSG00000112742	TTK	11.06	13.13	9.23	7.7	3.6	3.55	7.04	14.86	27.78	26.83	16.71	33.4	https://genome.ucsc.edu/cgi-bin/hgTracks?hgS_doOtherUser=submit&hgS_otherUserName=Caroline%20Friedel&hgS_otherUserSessionName=HSV_stress_pos&position=chr6%3A80713604-80757244
ENSG00000112773	FAM46A	3.48	0.71	0	0	0.46	0.13	0.46	3.56	12.98	27.39	63.5	119.7	https://genome.ucsc.edu/cgi-bin/hgTracks?hgS_doOtherUser=submit&hgS_otherUserName=Caroline%20Friedel&hgS_otherUserSessionName=HSV_stress_neg&position=chr6%3A82196156-82462491
ENSG00000005700	IBTK	10.95	0	6.48	3.67	0.63	0.54	2.53	10.39	25.39	35.32	42.47	71.3	https://genome.ucsc.edu/cgi-bin/hgTracks?hgS_doOtherUser=submit&hgS_otherUserName=Caroline%20Friedel&hgS_otherUserSessionName=HSV_stress_neg&position=chr6%3A82874700-82957471
ENSG00000146242	TPBG	0	0	0	23.49	2.87	0.91	0.29	0	0	0.59	3.14	14.77	https://genome.ucsc.edu/cgi-bin/hgTracks?hgS_doOtherUser=submit&hgS_otherUserName=Caroline%20Friedel&hgS_otherUserSessionName=HSV_stress_pos&position=chr6%3A83072923-83085545
ENSG00000083097	DOPEY1	13.86	0	11.71	17.38	1.62	2.19	5.03	10.9	19.97	21.48	48.36	42.26	https://genome.ucsc.edu/cgi-bin/hgTracks?hgS_doOtherUser=submit&hgS_otherUserName=Caroline%20Friedel&hgS_otherUserSessionName=HSV_stress_pos&position=chr6%3A83777385-83886069
ENSG00000065833	ME1	29.12	26.45	9.78	22.47	0.92	2.49	8.01	16.04	32.98	33.46	54.71	64.44	https://genome.ucsc.edu/cgi-bin/hgTracks?hgS_doOtherUser=submit&hgS_otherUserName=Caroline%20Friedel&hgS_otherUserSessionName=HSV_stress_neg&position=chr6%3A83915108-84140797
ENSG00000135318	NT5E	0.8	0	9.95	27.13	0.55	0.33	0.38	0	0.64	0.47	1.26	3.22	https://genome.ucsc.edu/cgi-bin/hgTracks?hgS_doOtherUser=submit&hgS_otherUserName=Caroline%20Friedel&hgS_otherUserSessionName=HSV_stress_pos&position=chr6%3A86159809-86210500
ENSG00000188994	ZNF292	76.98	65.33	24.46	39.64	2.49	2.81	29.47	72.34	89.3	109.9	127.57	129.28	https://genome.ucsc.edu/cgi-bin/hgTracks?hgS_doOtherUser=submit&hgS_otherUserName=Caroline%20Friedel&hgS_otherUserSessionName=HSV_stress_pos&position=chr6%3A87862551-87978914
ENSG00000146282	RARS2	16.57	17.19	16.8	25.68	0.47	1.33	6.38	8.39	12.43	19.78	21.11	31.28	https://genome.ucsc.edu/cgi-bin/hgTracks?hgS_doOtherUser=submit&hgS_otherUserName=Caroline%20Friedel&hgS_otherUserSessionName=HSV_stress_neg&position=chr6%3A88219096-88299721
ENSG00000135334	AKIRIN2	24.4	19.83	5.14	28.67	1.28	1.18	0.42	0.92	5.8	10.9	35.03	74.45	https://genome.ucsc.edu/cgi-bin/hgTracks?hgS_doOtherUser=submit&hgS_otherUserName=Caroline%20Friedel&hgS_otherUserSessionName=HSV_stress_neg&position=chr6%3A88379790-88411927
ENSG00000111880	RNGTT	34.78	26.05	3.04	6.67	1.47	0	4.66	20.49	46.83	51.89	62.18	72.72	https://genome.ucsc.edu/cgi-bin/hgTracks?hgS_doOtherUser=submit&hgS_otherUserName=Caroline%20Friedel&hgS_otherUserSessionName=HSV_stress_neg&position=chr6%3A89314985-89673348
ENSG00000146278	PNRC1	30.94	28.19	40.75	84.47	0.8	0	5.47	14.07	21.76	33.09	39.17	50.52	https://genome.ucsc.edu/cgi-bin/hgTracks?hgS_doOtherUser=submit&hgS_otherUserName=Caroline%20Friedel&hgS_otherUserSessionName=HSV_stress_pos&position=chr6%3A89790470-89799879
ENSG00000198833	UBE2J1	21.47	21.3	0	1.65	0.91	0.95	4.8	10.66	5.41	2.26	9.97	13.05	https://genome.ucsc.edu/cgi-bin/hgTracks?hgS_doOtherUser=submit&hgS_otherUserName=Caroline%20Friedel&hgS_otherUserSessionName=HSV_stress_neg&position=chr6%3A90031344-90062567
ENSG00000135341	MAP3K7	22.4	8.43	7.53	24.89	0.82	2.19	14.14	20.52	25.5	59.76	64.94	101.72	https://genome.ucsc.edu/cgi-bin/hgTracks?hgS_doOtherUser=submit&hgS_otherUserName=Caroline%20Friedel&hgS_otherUserSessionName=HSV_stress_neg&position=chr6%3A91218292-91296764
ENSG00000172469	MANEA	0	0	8.31	3.13	0.21	1.92	1.39	4.22	15.98	13.41	18.05	33.17	https://genome.ucsc.edu/cgi-bin/hgTracks?hgS_doOtherUser=submit&hgS_otherUserName=Caroline%20Friedel&hgS_otherUserSessionName=HSV_stress_pos&position=chr6%3A96025419-96062333
ENSG00000014123	UFL1	0.48	0.04	9.21	26.3	0	0	1.08	8.06	18.52	29.03	60.73	102.58	https://genome.ucsc.edu/cgi-bin/hgTracks?hgS_doOtherUser=submit&hgS_otherUserName=Caroline%20Friedel&hgS_otherUserSessionName=HSV_stress_pos&position=chr6%3A96969471-97008152
ENSG00000123545	NDUFAF4	3.85	0.93	5.17	18.22	0	0.97	2.7	11.79	29.69	19.64	63.63	74.75	https://genome.ucsc.edu/cgi-bin/hgTracks?hgS_doOtherUser=submit&hgS_otherUserName=Caroline%20Friedel&hgS_otherUserSessionName=HSV_stress_neg&position=chr6%3A97332189-97345757
ENSG00000146263	MMS22L	52.14	23.65	18.79	28.75	0	6	15.5	40.83	94.87	187.05	175.59	190.93	https://genome.ucsc.edu/cgi-bin/hgTracks?hgS_doOtherUser=submit&hgS_otherUserName=Caroline%20Friedel&hgS_otherUserSessionName=HSV_stress_neg&position=chr6%3A97585037-97731093
ENSG00000112234	FBXL4	23.01	2.24	10.65	4.08	4.26	6.27	21.25	26.87	38.24	36.47	34.32	56.12	https://genome.ucsc.edu/cgi-bin/hgTracks?hgS_doOtherUser=submit&hgS_otherUserName=Caroline%20Friedel&hgS_otherUserSessionName=HSV_stress_neg&position=chr6%3A99311420-99395849
ENSG00000112237	CCNC	15.32	16.36	24.28	27.55	1.75	0	8.58	13.8	30.92	46.36	54.95	74.85	https://genome.ucsc.edu/cgi-bin/hgTracks?hgS_doOtherUser=submit&hgS_otherUserName=Caroline%20Friedel&hgS_otherUserSessionName=HSV_stress_neg&position=chr6%3A99985256-100016849
ENSG00000112249	ASCC3	16.72	9.18	0	2.26	0.65	0	5.88	19.71	49.37	69.05	96.65	124.66	https://genome.ucsc.edu/cgi-bin/hgTracks?hgS_doOtherUser=submit&hgS_otherUserName=Caroline%20Friedel&hgS_otherUserSessionName=HSV_stress_neg&position=chr6%3A100951070-101329248
ENSG00000085382	HACE1	54.23	36.1	34.75	36.93	0.92	0	13.44	29.4	43.35	53.32	55.7	71.58	https://genome.ucsc.edu/cgi-bin/hgTracks?hgS_doOtherUser=submit&hgS_otherUserName=Caroline%20Friedel&hgS_otherUserSessionName=HSV_stress_neg&position=chr6%3A105170968-105307794
ENSG00000057663	ATG5	17.93	2.09	2.97	32.1	0.3	3.08	12.78	13.98	35.11	34.38	64.91	62.76	https://genome.ucsc.edu/cgi-bin/hgTracks?hgS_doOtherUser=submit&hgS_otherUserName=Caroline%20Friedel&hgS_otherUserSessionName=HSV_stress_neg&position=chr6%3A106627351-106773666
ENSG00000112297	AIM1	9.35	6.44	8.4	20.42	0	0.11	0.62	6.64	23.37	21.49	44.73	42.39	https://genome.ucsc.edu/cgi-bin/hgTracks?hgS_doOtherUser=submit&hgS_otherUserName=Caroline%20Friedel&hgS_otherUserSessionName=HSV_stress_pos&position=chr6%3A106959730-107023326
ENSG00000130348	QRSL1	16.64	12.39	18.08	30.05	0	0	12.36	31.61	56.18	61.66	55.1	65.42	https://genome.ucsc.edu/cgi-bin/hgTracks?hgS_doOtherUser=submit&hgS_otherUserName=Caroline%20Friedel&hgS_otherUserSessionName=HSV_stress_pos&position=chr6%3A107077453-107121292
ENSG00000130349	C6orf203	3.16	0	12.02	16.11	0.82	2.3	1.47	0	1.94	7.55	15.04	15.56	https://genome.ucsc.edu/cgi-bin/hgTracks?hgS_doOtherUser=submit&hgS_otherUserName=Caroline%20Friedel&hgS_otherUserSessionName=HSV_stress_pos&position=chr6%3A107349407-107377546
ENSG00000164494	PDSS2	38.13	34.14	21.6	47.12	0	1.57	4.77	17.07	31.72	28.47	47.97	74.85	https://genome.ucsc.edu/cgi-bin/hgTracks?hgS_doOtherUser=submit&hgS_otherUserName=Caroline%20Friedel&hgS_otherUserSessionName=HSV_stress_neg&position=chr6%3A107468761-107780768
ENSG00000025796	SEC63	3.46	2.39	2.31	6.07	0.56	0.82	0.96	2.12	4.61	6	17.34	31.93	https://genome.ucsc.edu/cgi-bin/hgTracks?hgS_doOtherUser=submit&hgS_otherUserName=Caroline%20Friedel&hgS_otherUserSessionName=HSV_stress_neg&position=chr6%3A108183960-108279393
ENSG00000112335	SNX3	0.26	0	55.8	82.89	0.98	0.85	0.81	0.94	1.4	0.91	4.35	11.28	https://genome.ucsc.edu/cgi-bin/hgTracks?hgS_doOtherUser=submit&hgS_otherUserName=Caroline%20Friedel&hgS_otherUserSessionName=HSV_stress_neg&position=chr6%3A108527426-108582464
ENSG00000118689	FOXO3	44.79	48.24	0.72	27.75	2.1	2.43	10.41	28.24	56.59	51.8	70.62	91.77	https://genome.ucsc.edu/cgi-bin/hgTracks?hgS_doOtherUser=submit&hgS_otherUserName=Caroline%20Friedel&hgS_otherUserSessionName=HSV_stress_pos&position=chr6%3A108881038-109010977
ENSG00000080546	SESN1	5.17	0.77	5.08	11.34	6.24	3.17	7.25	11.39	20.18	33.07	41.94	53.22	https://genome.ucsc.edu/cgi-bin/hgTracks?hgS_doOtherUser=submit&hgS_otherUserName=Caroline%20Friedel&hgS_otherUserSessionName=HSV_stress_neg&position=chr6%3A109302640-109416022
ENSG00000112290	WASF1	9	3	7.46	10.47	0.75	3.62	9.97	16.94	18.81	17.52	26.02	16.2	https://genome.ucsc.edu/cgi-bin/hgTracks?hgS_doOtherUser=submit&hgS_otherUserName=Caroline%20Friedel&hgS_otherUserSessionName=HSV_stress_neg&position=chr6%3A110416022-110501207
ENSG00000168438	CDC40	19.58	7.87	30.07	51.52	0	0.42	1.27	11.75	57.32	62.62	122.53	120.16	https://genome.ucsc.edu/cgi-bin/hgTracks?hgS_doOtherUser=submit&hgS_otherUserName=Caroline%20Friedel&hgS_otherUserSessionName=HSV_stress_pos&position=chr6%3A110501344-110580478
ENSG00000155111	CDK19	30.31	27.95	8.92	16.19	4.11	3.67	13.65	24.99	34.11	37.41	58.2	60.81	https://genome.ucsc.edu/cgi-bin/hgTracks?hgS_doOtherUser=submit&hgS_otherUserName=Caroline%20Friedel&hgS_otherUserSessionName=HSV_stress_neg&position=chr6%3A110926181-111137161
ENSG00000123505	AMD1	11.55	9.88	2.07	17.66	1.73	1.92	10.46	26.99	39.74	45.83	54.45	62.43	https://genome.ucsc.edu/cgi-bin/hgTracks?hgS_doOtherUser=submit&hgS_otherUserName=Caroline%20Friedel&hgS_otherUserSessionName=HSV_stress_pos&position=chr6%3A111195973-111221916
ENSG00000009413	REV3L	3.7	2.23	1.33	0	0	0.47	0.49	3.21	12.77	9.77	14.02	18.18	https://genome.ucsc.edu/cgi-bin/hgTracks?hgS_doOtherUser=submit&hgS_otherUserName=Caroline%20Friedel&hgS_otherUserSessionName=HSV_stress_neg&position=chr6%3A111615234-111804918
ENSG00000010810	FYN	13.43	10.53	0	0.64	1.78	1.36	1.77	5.2	27.58	48.32	54.89	91.45	https://genome.ucsc.edu/cgi-bin/hgTracks?hgS_doOtherUser=submit&hgS_otherUserName=Caroline%20Friedel&hgS_otherUserSessionName=HSV_stress_neg&position=chr6%3A111976535-112194655
ENSG00000112769	LAMA4	1.28	0	0.01	2.77	0.28	0	0.31	0	0.7	1.83	3.07	11.62	https://genome.ucsc.edu/cgi-bin/hgTracks?hgS_doOtherUser=submit&hgS_otherUserName=Caroline%20Friedel&hgS_otherUserSessionName=HSV_stress_neg&position=chr6%3A112424963-112576141
ENSG00000155130	MARCKS	17.92	16.45	1.75	10.03	0.19	0.52	0.51	0.67	0.28	1.3	4.29	12.71	https://genome.ucsc.edu/cgi-bin/hgTracks?hgS_doOtherUser=submit&hgS_otherUserName=Caroline%20Friedel&hgS_otherUserSessionName=HSV_stress_pos&position=chr6%3A114178541-114189648
ENSG00000196591	HDAC2	46.29	37.55	47.38	60.19	0.56	1.64	6.68	15.8	50.62	65.32	97.73	125.57	https://genome.ucsc.edu/cgi-bin/hgTracks?hgS_doOtherUser=submit&hgS_otherUserName=Caroline%20Friedel&hgS_otherUserSessionName=HSV_stress_neg&position=chr6%3A114249192-114332472
ENSG00000189241	TSPYL1	26	24.58	7.01	21.45	1.46	1.89	7.33	10.86	12.95	14.07	32.59	33.8	https://genome.ucsc.edu/cgi-bin/hgTracks?hgS_doOtherUser=submit&hgS_otherUserName=Caroline%20Friedel&hgS_otherUserSessionName=HSV_stress_neg&position=chr6%3A116592741-116601066
ENSG00000153975	ZUFSP	12.34	16.31	21.42	36.21	1.49	1	2.68	8.08	16.51	25.1	28.52	56.55	https://genome.ucsc.edu/cgi-bin/hgTracks?hgS_doOtherUser=submit&hgS_otherUserName=Caroline%20Friedel&hgS_otherUserSessionName=HSV_stress_neg&position=chr6%3A116951781-116989957
ENSG00000164465	DCBLD1	21	21.47	1.23	10.86	0	0.16	0.35	1.14	3.45	5.8	10.8	17	https://genome.ucsc.edu/cgi-bin/hgTracks?hgS_doOtherUser=submit&hgS_otherUserName=Caroline%20Friedel&hgS_otherUserSessionName=HSV_stress_pos&position=chr6%3A117774980-117896021
ENSG00000111875	ASF1A	10.67	7.09	19.39	23.35	0.26	0.36	3.4	19.63	40.5	27.91	51.12	77.76	https://genome.ucsc.edu/cgi-bin/hgTracks?hgS_doOtherUser=submit&hgS_otherUserName=Caroline%20Friedel&hgS_otherUserSessionName=HSV_stress_pos&position=chr6%3A119215384-119235332
ENSG00000111885	MAN1A1	21.94	13.64	5.58	20.8	0	2.52	5.08	6.25	15.45	19.05	36.27	38.44	https://genome.ucsc.edu/cgi-bin/hgTracks?hgS_doOtherUser=submit&hgS_otherUserName=Caroline%20Friedel&hgS_otherUserSessionName=HSV_stress_neg&position=chr6%3A119493374-119670926
ENSG00000152661	GJA1	4.21	2.8	4.82	8.93	0.52	0.13	0	0	0.41	1.14	3.45	13.87	https://genome.ucsc.edu/cgi-bin/hgTracks?hgS_doOtherUser=submit&hgS_otherUserName=Caroline%20Friedel&hgS_otherUserSessionName=HSV_stress_pos&position=chr6%3A121756838-121775873
ENSG00000025156	HSF2	10.56	6.15	0	11.25	0.33	0.06	3.72	5.32	14.44	20.2	26.3	35.03	https://genome.ucsc.edu/cgi-bin/hgTracks?hgS_doOtherUser=submit&hgS_otherUserName=Caroline%20Friedel&hgS_otherUserSessionName=HSV_stress_pos&position=chr6%3A122720691-122759264
ENSG00000111897	SERINC1	0.03	0.97	0.21	1.31	1.21	0.1	0.51	3.03	6.62	6.61	14.56	25.76	https://genome.ucsc.edu/cgi-bin/hgTracks?hgS_doOtherUser=submit&hgS_otherUserName=Caroline%20Friedel&hgS_otherUserSessionName=HSV_stress_neg&position=chr6%3A122759499-122792967
ENSG00000172594	SMPDL3A	1.34	3.79	9.59	18.31	1.75	1.41	0.69	5.3	6.55	6.46	0.92	4.07	https://genome.ucsc.edu/cgi-bin/hgTracks?hgS_doOtherUser=submit&hgS_otherUserName=Caroline%20Friedel&hgS_otherUserSessionName=HSV_stress_pos&position=chr6%3A123110315-123135865
ENSG00000146373	RNF217	30.95	33.49	21.73	60.51	1.26	1.3	3.66	9.83	14.1	16.23	69.76	69.72	https://genome.ucsc.edu/cgi-bin/hgTracks?hgS_doOtherUser=submit&hgS_otherUserName=Caroline%20Friedel&hgS_otherUserSessionName=HSV_stress_pos&position=chr6%3A125283691-125418779
ENSG00000111906	HDDC2	7.35	1.9	0.31	2.15	0.38	0	0	0	10.35	33.41	23.44	64.77	https://genome.ucsc.edu/cgi-bin/hgTracks?hgS_doOtherUser=submit&hgS_otherUserName=Caroline%20Friedel&hgS_otherUserSessionName=HSV_stress_neg&position=chr6%3A125536108-125623282
ENSG00000111912	NCOA7	7.08	4.23	3.42	8.11	0	0	4.5	8.76	17.29	11.76	20.9	38.09	https://genome.ucsc.edu/cgi-bin/hgTracks?hgS_doOtherUser=submit&hgS_otherUserName=Caroline%20Friedel&hgS_otherUserSessionName=HSV_stress_pos&position=chr6%3A126102307-126257266
ENSG00000118518	RNF146	14.07	14.77	2.8	21.28	1.23	2.9	6.58	16.53	24.65	31.7	57.22	74.89	https://genome.ucsc.edu/cgi-bin/hgTracks?hgS_doOtherUser=submit&hgS_otherUserName=Caroline%20Friedel&hgS_otherUserSessionName=HSV_stress_pos&position=chr6%3A127587755-127614712
ENSG00000093144	ECHDC1	19.06	15.18	11.02	9.56	0.7	2.94	5.54	27.63	45.88	62.07	59.42	100.37	https://genome.ucsc.edu/cgi-bin/hgTracks?hgS_doOtherUser=submit&hgS_otherUserName=Caroline%20Friedel&hgS_otherUserSessionName=HSV_stress_neg&position=chr6%3A127604855-127664754
ENSG00000152894	PTPRK	13.28	11.91	2.13	16.42	1.54	2.09	4.61	14.26	25.62	24.2	36.69	32.71	https://genome.ucsc.edu/cgi-bin/hgTracks?hgS_doOtherUser=submit&hgS_otherUserName=Caroline%20Friedel&hgS_otherUserSessionName=HSV_stress_neg&position=chr6%3A128284924-128841870
ENSG00000196569	LAMA2	1.39	3.24	0.9	3.95	0	0.2	0.28	0.38	1.45	2.78	9.51	16.53	https://genome.ucsc.edu/cgi-bin/hgTracks?hgS_doOtherUser=submit&hgS_otherUserName=Caroline%20Friedel&hgS_otherUserSessionName=HSV_stress_pos&position=chr6%3A129204342-129842714
ENSG00000146376	ARHGAP18	37.6	24.34	9.84	13.27	5.14	4.7	17.76	27.77	34.36	20.85	24.79	10.3	https://genome.ucsc.edu/cgi-bin/hgTracks?hgS_doOtherUser=submit&hgS_otherUserName=Caroline%20Friedel&hgS_otherUserSessionName=HSV_stress_neg&position=chr6%3A129892277-130031370
ENSG00000079819	EPB41L2	23.28	15.67	9.48	28.38	0	1.37	0.9	5.73	32.69	44.45	73.3	70.23	https://genome.ucsc.edu/cgi-bin/hgTracks?hgS_doOtherUser=submit&hgS_otherUserName=Caroline%20Friedel&hgS_otherUserSessionName=HSV_stress_neg&position=chr6%3A131155487-131384462
ENSG00000112282	MED23	13.18	12.6	0.98	12.4	0.08	0.67	3.08	12.49	39.11	41.34	56.97	68.48	https://genome.ucsc.edu/cgi-bin/hgTracks?hgS_doOtherUser=submit&hgS_otherUserName=Caroline%20Friedel&hgS_otherUserSessionName=HSV_stress_neg&position=chr6%3A131890106-131949369
ENSG00000197594	ENPP1	0.59	0	1.54	4.2	0.46	0.28	0	1.69	7.54	6.47	28.59	49.73	https://genome.ucsc.edu/cgi-bin/hgTracks?hgS_doOtherUser=submit&hgS_otherUserName=Caroline%20Friedel&hgS_otherUserSessionName=HSV_stress_pos&position=chr6%3A132129156-132221295
ENSG00000118523	CTGF	0.22	1.09	0.14	1.64	0.04	0.01	0.3	0.73	1.55	1.69	3.87	7.94	https://genome.ucsc.edu/cgi-bin/hgTracks?hgS_doOtherUser=submit&hgS_otherUserName=Caroline%20Friedel&hgS_otherUserSessionName=HSV_stress_neg&position=chr6%3A132264316-132272513
ENSG00000079950	STX7	57.28	40.34	33.82	32.92	1.97	5.2	31.2	49.21	69.13	72.22	106.56	69.62	https://genome.ucsc.edu/cgi-bin/hgTracks?hgS_doOtherUser=submit&hgS_otherUserName=Caroline%20Friedel&hgS_otherUserSessionName=HSV_stress_neg&position=chr6%3A132762006-132834337
ENSG00000112306	RPS12	7.79	4.79	0.27	0.99	0.36	0.63	2.16	4.34	4.08	5.77	9.4	15.82	https://genome.ucsc.edu/cgi-bin/hgTracks?hgS_doOtherUser=submit&hgS_otherUserName=Caroline%20Friedel&hgS_otherUserSessionName=HSV_stress_pos&position=chr6%3A133135580-133143703
ENSG00000028839	TBPL1	41.66	15.04	56.53	80.88	2.15	1.53	5.65	22.75	47.2	56.87	100.7	122.92	https://genome.ucsc.edu/cgi-bin/hgTracks?hgS_doOtherUser=submit&hgS_otherUserName=Caroline%20Friedel&hgS_otherUserSessionName=HSV_stress_pos&position=chr6%3A134273308-134316570
ENSG00000118515	SGK1	7.39	5.58	0.88	10.3	0.75	0.45	3.38	4.39	5.72	7.61	18.14	26.19	https://genome.ucsc.edu/cgi-bin/hgTracks?hgS_doOtherUser=submit&hgS_otherUserName=Caroline%20Friedel&hgS_otherUserSessionName=HSV_stress_neg&position=chr6%3A134485384-134639250
ENSG00000112339	HBS1L	64.71	50.12	52.11	76.43	0.25	1.26	22.12	55.55	93.76	103.74	110.86	119.86	https://genome.ucsc.edu/cgi-bin/hgTracks?hgS_doOtherUser=submit&hgS_otherUserName=Caroline%20Friedel&hgS_otherUserSessionName=HSV_stress_neg&position=chr6%3A135276516-135424194
ENSG00000135541	AHI1	8.98	9.21	4.52	7.37	0	0.03	0	2.29	15.42	23.74	48.19	49.74	https://genome.ucsc.edu/cgi-bin/hgTracks?hgS_doOtherUser=submit&hgS_otherUserName=Caroline%20Friedel&hgS_otherUserSessionName=HSV_stress_neg&position=chr6%3A135599670-135818914
ENSG00000171408	PDE7B	35.02	26.77	2.61	7.55	0	0	0.65	8.31	9.92	15.86	26.01	56.15	https://genome.ucsc.edu/cgi-bin/hgTracks?hgS_doOtherUser=submit&hgS_otherUserName=Caroline%20Friedel&hgS_otherUserSessionName=HSV_stress_pos&position=chr6%3A136172834-136521712
ENSG00000029363	BCLAF1	32.74	31.2	2.92	23.86	1.01	2.04	7.41	18.58	33.75	40.48	62.94	68.14	https://genome.ucsc.edu/cgi-bin/hgTracks?hgS_doOtherUser=submit&hgS_otherUserName=Caroline%20Friedel&hgS_otherUserSessionName=HSV_stress_neg&position=chr6%3A136573001-136610989
ENSG00000197442	MAP3K5	54.16	23.17	22.16	44.46	0.88	0.01	5.7	22.24	39.05	45.63	51.3	45.7	https://genome.ucsc.edu/cgi-bin/hgTracks?hgS_doOtherUser=submit&hgS_otherUserName=Caroline%20Friedel&hgS_otherUserSessionName=HSV_stress_neg&position=chr6%3A136873185-137113656
ENSG00000027697	IFNGR1	1.96	1.55	1.42	13.69	0.72	0	2.8	2.42	4.27	7.19	9.25	23.19	https://genome.ucsc.edu/cgi-bin/hgTracks?hgS_doOtherUser=submit&hgS_otherUserName=Caroline%20Friedel&hgS_otherUserSessionName=HSV_stress_neg&position=chr6%3A137513621-137540586
ENSG00000118503	TNFAIP3	4.05	2.97	3.13	8.74	0.07	0	0.77	5.04	11.99	22.06	35.26	55.75	https://genome.ucsc.edu/cgi-bin/hgTracks?hgS_doOtherUser=submit&hgS_otherUserName=Caroline%20Friedel&hgS_otherUserSessionName=HSV_stress_pos&position=chr6%3A138188351-138209449
ENSG00000112378	PERP	4.98	2.34	0	0.27	0.43	0.98	0	0	0	0	0.05	2.81	https://genome.ucsc.edu/cgi-bin/hgTracks?hgS_doOtherUser=submit&hgS_otherUserName=Caroline%20Friedel&hgS_otherUserSessionName=HSV_stress_neg&position=chr6%3A138404642-138428648
ENSG00000051620	HEBP2	25.61	21.07	27.49	46.94	0	0	1.08	13.29	31.9	20.95	33.22	46.74	https://genome.ucsc.edu/cgi-bin/hgTracks?hgS_doOtherUser=submit&hgS_otherUserName=Caroline%20Friedel&hgS_otherUserSessionName=HSV_stress_pos&position=chr6%3A138724668-138748334
ENSG00000135597	REPS1	93.37	41.43	32.96	48.75	2.54	4.32	6.06	10.78	40.01	34.43	46.66	72.58	https://genome.ucsc.edu/cgi-bin/hgTracks?hgS_doOtherUser=submit&hgS_otherUserName=Caroline%20Friedel&hgS_otherUserSessionName=HSV_stress_neg&position=chr6%3A139219630-139309398
ENSG00000112406	HECA	22.81	19.94	2	7.36	0	0.27	0.81	3.57	10.55	14.49	18.89	25.6	https://genome.ucsc.edu/cgi-bin/hgTracks?hgS_doOtherUser=submit&hgS_otherUserName=Caroline%20Friedel&hgS_otherUserSessionName=HSV_stress_pos&position=chr6%3A139456249-139506939
ENSG00000164442	CITED2	2.61	4.95	0	21.99	0.19	0.2	0.48	1.11	1.66	2.65	5.95	17.12	https://genome.ucsc.edu/cgi-bin/hgTracks?hgS_doOtherUser=submit&hgS_otherUserName=Caroline%20Friedel&hgS_otherUserSessionName=HSV_stress_neg&position=chr6%3A139688393-139695757
ENSG00000009844	VTA1	8.75	12.38	8.21	17.53	0	0.44	2.42	11.38	24.69	28.16	51.66	66.19	https://genome.ucsc.edu/cgi-bin/hgTracks?hgS_doOtherUser=submit&hgS_otherUserName=Caroline%20Friedel&hgS_otherUserSessionName=HSV_stress_pos&position=chr6%3A142468367-142550826
ENSG00000001036	FUCA2	3.38	0.08	11.62	13.73	0	3.66	6.93	2.85	5.76	6.09	25.39	8.76	https://genome.ucsc.edu/cgi-bin/hgTracks?hgS_doOtherUser=submit&hgS_otherUserName=Caroline%20Friedel&hgS_otherUserSessionName=HSV_stress_neg&position=chr6%3A143810948-143832827
ENSG00000169976	SF3B5	0.01	0.47	15.05	46.24	0	0	0.85	2.05	3.74	5.42	10.79	39.54	https://genome.ucsc.edu/cgi-bin/hgTracks?hgS_doOtherUser=submit&hgS_otherUserName=Caroline%20Friedel&hgS_otherUserSessionName=HSV_stress_neg&position=chr6%3A144411018-144416754
ENSG00000152818	UTRN	12.97	12.52	2.88	8.16	0.06	0.58	2.28	14.07	28.43	41.34	48.47	58.46	https://genome.ucsc.edu/cgi-bin/hgTracks?hgS_doOtherUser=submit&hgS_otherUserName=Caroline%20Friedel&hgS_otherUserSessionName=HSV_stress_pos&position=chr6%3A144606837-145179170
ENSG00000146414	SHPRH	41.88	22.85	13.35	23.6	0	0	0.15	12.75	68.36	89.61	129.45	183.92	https://genome.ucsc.edu/cgi-bin/hgTracks?hgS_doOtherUser=submit&hgS_otherUserName=Caroline%20Friedel&hgS_otherUserSessionName=HSV_stress_neg&position=chr6%3A146180381-146285559
ENSG00000118508	RAB32	5.97	4.56	4.47	18.35	0.62	0.78	0.23	1.28	1.55	0.82	11.2	33.55	https://genome.ucsc.edu/cgi-bin/hgTracks?hgS_doOtherUser=submit&hgS_otherUserName=Caroline%20Friedel&hgS_otherUserSessionName=HSV_stress_pos&position=chr6%3A146864829-146881101
ENSG00000111962	UST	40.23	36.06	5.1	7.19	0.7	3.29	14.67	25.91	41.87	24.98	41.65	55.27	https://genome.ucsc.edu/cgi-bin/hgTracks?hgS_doOtherUser=submit&hgS_otherUserName=Caroline%20Friedel&hgS_otherUserSessionName=HSV_stress_pos&position=chr6%3A149068464-149403126
ENSG00000120265	PCMT1	17.25	18.46	6.42	27.75	0.78	0.59	1.93	9.22	19.43	18.86	30.47	52.91	https://genome.ucsc.edu/cgi-bin/hgTracks?hgS_doOtherUser=submit&hgS_otherUserName=Caroline%20Friedel&hgS_otherUserSessionName=HSV_stress_pos&position=chr6%3A150070579-150137556
ENSG00000120256	LRP11	3.29	3.53	1.46	2.59	0.26	0.3	0.73	0.13	0	0.21	2.1	7.94	https://genome.ucsc.edu/cgi-bin/hgTracks?hgS_doOtherUser=submit&hgS_otherUserName=Caroline%20Friedel&hgS_otherUserSessionName=HSV_stress_neg&position=chr6%3A150134934-150186199
ENSG00000131019	ULBP3	4.34	19.13	17.99	35.35	4.45	2.43	12.43	6.24	9.82	16.58	25.94	40.94	https://genome.ucsc.edu/cgi-bin/hgTracks?hgS_doOtherUser=submit&hgS_otherUserName=Caroline%20Friedel&hgS_otherUserSessionName=HSV_stress_neg&position=chr6%3A150379286-150390231
ENSG00000155906	RMND1	0	0	8.52	11.33	0.33	0.87	1.61	5.32	3.29	5.84	10.44	12.26	https://genome.ucsc.edu/cgi-bin/hgTracks?hgS_doOtherUser=submit&hgS_otherUserName=Caroline%20Friedel&hgS_otherUserSessionName=HSV_stress_neg&position=chr6%3A151720989-151773259
ENSG00000131018	SYNE1	34.01	30.04	11.39	20.97	0	2.23	2.21	7.51	24.27	38.11	82.83	113.3	https://genome.ucsc.edu/cgi-bin/hgTracks?hgS_doOtherUser=submit&hgS_otherUserName=Caroline%20Friedel&hgS_otherUserSessionName=HSV_stress_neg&position=chr6%3A152437819-152958936
ENSG00000153721	CNKSR3	60.17	46.19	2.6	43.86	2.12	0.24	5.98	18.58	21	23.83	34.41	30.28	https://genome.ucsc.edu/cgi-bin/hgTracks?hgS_doOtherUser=submit&hgS_otherUserName=Caroline%20Friedel&hgS_otherUserSessionName=HSV_stress_neg&position=chr6%3A154703638-154831793
ENSG00000049618	ARID1B	47.49	60.41	3.5	23.16	0.46	0.87	6.38	36.42	75.29	89.7	110.45	112.16	https://genome.ucsc.edu/cgi-bin/hgTracks?hgS_doOtherUser=submit&hgS_otherUserName=Caroline%20Friedel&hgS_otherUserSessionName=HSV_stress_pos&position=chr6%3A157099063-157536913
ENSG00000215712	TMEM242	89.4	58.43	79.62	80.42	2.28	5.07	7.77	11.78	39.09	45.8	97.07	97.36	https://genome.ucsc.edu/cgi-bin/hgTracks?hgS_doOtherUser=submit&hgS_otherUserName=Caroline%20Friedel&hgS_otherUserSessionName=HSV_stress_neg&position=chr6%3A157705418-157744633
ENSG00000130340	SNX9	2.39	6.19	2.95	9.88	1.13	1.7	3.1	4.05	7.98	6.98	8.91	11	https://genome.ucsc.edu/cgi-bin/hgTracks?hgS_doOtherUser=submit&hgS_otherUserName=Caroline%20Friedel&hgS_otherUserSessionName=HSV_stress_pos&position=chr6%3A158244296-158371109
ENSG00000130363	RSPH3	18.5	0	18.34	28.93	0	0	0	0	10.05	0	21.42	28.01	https://genome.ucsc.edu/cgi-bin/hgTracks?hgS_doOtherUser=submit&hgS_otherUserName=Caroline%20Friedel&hgS_otherUserSessionName=HSV_stress_neg&position=chr6%3A159388903-159421219
ENSG00000120438	TCP1	1.25	0.83	12.75	47.49	0.41	0.61	1.85	3.57	6.78	8.18	30.24	52.19	https://genome.ucsc.edu/cgi-bin/hgTracks?hgS_doOtherUser=submit&hgS_otherUserName=Caroline%20Friedel&hgS_otherUserSessionName=HSV_stress_neg&position=chr6%3A160194530-160210781
ENSG00000197081	IGF2R	9.62	4.02	0.74	3.71	0.46	0.77	3.64	3.1	4.31	4.42	9.29	14.43	https://genome.ucsc.edu/cgi-bin/hgTracks?hgS_doOtherUser=submit&hgS_otherUserName=Caroline%20Friedel&hgS_otherUserSessionName=HSV_stress_pos&position=chr6%3A160390131-160539539
ENSG00000085511	MAP3K4	20.68	1.6	14.18	23.86	1.17	0	7.35	31.92	46.76	44.52	92.2	80.85	https://genome.ucsc.edu/cgi-bin/hgTracks?hgS_doOtherUser=submit&hgS_otherUserName=Caroline%20Friedel&hgS_otherUserSessionName=HSV_stress_pos&position=chr6%3A161412759-161543417
ENSG00000112531	QKI	82.12	89.11	28.4	52.77	1.58	8.53	51.56	83.34	106.24	100.92	129.61	134.18	https://genome.ucsc.edu/cgi-bin/hgTracks?hgS_doOtherUser=submit&hgS_otherUserName=Caroline%20Friedel&hgS_otherUserSessionName=HSV_stress_pos&position=chr6%3A163835032-164004628
ENSG00000130396	MLLT4	3.8	1.66	5.28	5.78	0.66	0.73	2.24	10.9	14.4	11.11	21.62	25.05	https://genome.ucsc.edu/cgi-bin/hgTracks?hgS_doOtherUser=submit&hgS_otherUserName=Caroline%20Friedel&hgS_otherUserSessionName=HSV_stress_pos&position=chr6%3A168227602-168377703
ENSG00000186340	THBS2	2.67	2	1.53	3.35	0	0.23	0.32	0.4	2.14	5.62	13.49	34.71	https://genome.ucsc.edu/cgi-bin/hgTracks?hgS_doOtherUser=submit&hgS_otherUserName=Caroline%20Friedel&hgS_otherUserSessionName=HSV_stress_neg&position=chr6%3A169610875-169654139
ENSG00000112584	FAM120B	34.66	4.63	0	5.23	0	0	0	0	4.18	12.36	23.67	39.92	https://genome.ucsc.edu/cgi-bin/hgTracks?hgS_doOtherUser=submit&hgS_otherUserName=Caroline%20Friedel&hgS_otherUserSessionName=HSV_stress_pos&position=chr6%3A170599791-170721153
ENSG00000008018	PSMB1	5.33	3.15	11.02	24.81	0.32	0.31	0.8	2.69	13.77	22.3	39.63	62.46	https://genome.ucsc.edu/cgi-bin/hgTracks?hgS_doOtherUser=submit&hgS_otherUserName=Caroline%20Friedel&hgS_otherUserSessionName=HSV_stress_neg&position=chr6%3A170839205-170862429
ENSG00000112592	TBP	2.61	3.75	11.59	41.99	3.1	4.91	12.09	37.04	42.25	39.6	67.46	76.41	https://genome.ucsc.edu/cgi-bin/hgTracks?hgS_doOtherUser=submit&hgS_otherUserName=Caroline%20Friedel&hgS_otherUserSessionName=HSV_stress_pos&position=chr6%3A170863390-170886958
ENSG00000071994	PDCD2	16.73	17.19	20.02	32.69	0	1.05	0.38	7.45	11.62	5.18	8.31	29.49	https://genome.ucsc.edu/cgi-bin/hgTracks?hgS_doOtherUser=submit&hgS_otherUserName=Caroline%20Friedel&hgS_otherUserSessionName=HSV_stress_neg&position=chr6%3A170879383-170893780
ENSG00000164818	HEATR2	24.42	0	17.74	18.6	0	1.07	0	0	0	0	9.32	4.42	https://genome.ucsc.edu/cgi-bin/hgTracks?hgS_doOtherUser=submit&hgS_otherUserName=Caroline%20Friedel&hgS_otherUserSessionName=HSV_stress_pos&position=chr7%3A766338-834190
ENSG00000178381	ZFAND2A	9.45	29.27	62.47	103.79	0	0	0	0.14	12.07	18.24	34.73	53.6	https://genome.ucsc.edu/cgi-bin/hgTracks?hgS_doOtherUser=submit&hgS_otherUserName=Caroline%20Friedel&hgS_otherUserSessionName=HSV_stress_neg&position=chr7%3A1186707-1200395
ENSG00000198517	MAFK	46.75	31.7	31.88	69.84	0	3.51	9.72	13.63	12.99	17.03	28.2	54.24	https://genome.ucsc.edu/cgi-bin/hgTracks?hgS_doOtherUser=submit&hgS_otherUserName=Caroline%20Friedel&hgS_otherUserSessionName=HSV_stress_pos&position=chr7%3A1570350-1587679
ENSG00000157778	PSMG3	1.22	0	6.97	24.77	0	0.1	7.09	15.02	37.79	35.43	114.81	157.39	https://genome.ucsc.edu/cgi-bin/hgTracks?hgS_doOtherUser=submit&hgS_otherUserName=Caroline%20Friedel&hgS_otherUserSessionName=HSV_stress_neg&position=chr7%3A1601966-1610641
ENSG00000106268	NUDT1	8.43	3.98	5.56	8.11	0.39	3.88	15.79	32.37	34.78	38.75	83.6	93.19	https://genome.ucsc.edu/cgi-bin/hgTracks?hgS_doOtherUser=submit&hgS_otherUserName=Caroline%20Friedel&hgS_otherUserSessionName=HSV_stress_pos&position=chr7%3A2281857-2295781
ENSG00000106266	SNX8	30.91	27.46	11.39	9.6	3.8	1.58	2.89	0	3.57	0.69	5.83	8.08	https://genome.ucsc.edu/cgi-bin/hgTracks?hgS_doOtherUser=submit&hgS_otherUserName=Caroline%20Friedel&hgS_otherUserSessionName=HSV_stress_neg&position=chr7%3A2286405-2393953
ENSG00000146535	GNA12	4.39	0	5.23	18.53	2.63	4.24	9.79	7.09	7.72	3.37	4.89	27.81	https://genome.ucsc.edu/cgi-bin/hgTracks?hgS_doOtherUser=submit&hgS_otherUserName=Caroline%20Friedel&hgS_otherUserSessionName=HSV_stress_neg&position=chr7%3A2762746-2883958
ENSG00000075624	ACTB	0.85	0.51	0.04	2.46	0.04	0.08	0.12	0.12	0.59	0.62	2.4	4.9	https://genome.ucsc.edu/cgi-bin/hgTracks?hgS_doOtherUser=submit&hgS_otherUserName=Caroline%20Friedel&hgS_otherUserSessionName=HSV_stress_neg&position=chr7%3A5561782-5603415
ENSG00000075618	FSCN1	5.49	4.51	2.27	18.54	0.36	0	0	1.71	5.23	5.97	9.85	13.42	https://genome.ucsc.edu/cgi-bin/hgTracks?hgS_doOtherUser=submit&hgS_otherUserName=Caroline%20Friedel&hgS_otherUserSessionName=HSV_stress_pos&position=chr7%3A5632439-5651286
ENSG00000011275	RNF216	23.18	16.07	11.06	13.73	0.75	1.42	7.55	5.67	3.55	3.27	8.33	10.04	https://genome.ucsc.edu/cgi-bin/hgTracks?hgS_doOtherUser=submit&hgS_otherUserName=Caroline%20Friedel&hgS_otherUserSessionName=HSV_stress_neg&position=chr7%3A5654678-5821370
ENSG00000122674	CCZ1	1.82	0.11	7.4	26.18	1.78	0.27	0.79	4.32	5.17	13.44	25.73	33.47	https://genome.ucsc.edu/cgi-bin/hgTracks?hgS_doOtherUser=submit&hgS_otherUserName=Caroline%20Friedel&hgS_otherUserSessionName=HSV_stress_pos&position=chr7%3A5938356-5970605
ENSG00000106305	AIMP2	0	1.29	11.33	19.8	0.82	0	0.34	2.69	8.38	7.66	9.27	29.54	https://genome.ucsc.edu/cgi-bin/hgTracks?hgS_doOtherUser=submit&hgS_otherUserName=Caroline%20Friedel&hgS_otherUserSessionName=HSV_stress_pos&position=chr7%3A6048876-6068465
ENSG00000086232	EIF2AK1	9.31	7.99	8.44	19.17	0	0.12	0.78	9.62	14.6	13.67	31.38	23.89	https://genome.ucsc.edu/cgi-bin/hgTracks?hgS_doOtherUser=submit&hgS_otherUserName=Caroline%20Friedel&hgS_otherUserSessionName=HSV_stress_neg&position=chr7%3A6056881-6098861
ENSG00000106346	USP42	17.19	8.76	1.89	12.94	0.52	0.77	0.71	1.31	6.49	9.64	12.94	14.9	https://genome.ucsc.edu/cgi-bin/hgTracks?hgS_doOtherUser=submit&hgS_otherUserName=Caroline%20Friedel&hgS_otherUserSessionName=HSV_stress_pos&position=chr7%3A6144515-6206195
ENSG00000008256	CYTH3	27.72	22.58	11	26.73	0.72	1.04	1.69	3.36	4.13	3.46	10.5	17.9	https://genome.ucsc.edu/cgi-bin/hgTracks?hgS_doOtherUser=submit&hgS_otherUserName=Caroline%20Friedel&hgS_otherUserSessionName=HSV_stress_neg&position=chr7%3A6196407-6312275
ENSG00000136238	RAC1	1.91	4.16	3.77	9.17	1.05	1.23	3.52	2.21	3.07	1.71	4.96	3.7	https://genome.ucsc.edu/cgi-bin/hgTracks?hgS_doOtherUser=submit&hgS_otherUserName=Caroline%20Friedel&hgS_otherUserSessionName=HSV_stress_pos&position=chr7%3A6414154-6448608
ENSG00000260054	RP11-611L7.1	17.31	20.98	13.86	33.16	0.16	1.57	0	0	0.07	0	1.66	12.03	https://genome.ucsc.edu/cgi-bin/hgTracks?hgS_doOtherUser=submit&hgS_otherUserName=Caroline%20Friedel&hgS_otherUserSessionName=HSV_stress_pos&position=chr7%3A6694495-6701063
ENSG00000164631	ZNF12	9.47	13.03	2.69	25.55	1.79	1.31	8.25	25.36	30.8	27.52	40.1	48.89	https://genome.ucsc.edu/cgi-bin/hgTracks?hgS_doOtherUser=submit&hgS_otherUserName=Caroline%20Friedel&hgS_otherUserSessionName=HSV_stress_neg&position=chr7%3A6723064-6746554
ENSG00000146574	CCZ1B	4.71	5.09	15.89	31.38	0.74	0.74	2.14	3.42	33.77	24.06	45	119.08	https://genome.ucsc.edu/cgi-bin/hgTracks?hgS_doOtherUser=submit&hgS_otherUserName=Caroline%20Friedel&hgS_otherUserSessionName=HSV_stress_neg&position=chr7%3A6828765-6866401
ENSG00000106392	C1GALT1	36.94	28.29	17.56	20.37	2.5	2.8	18.73	50.63	40.85	85.95	131.22	75.4	https://genome.ucsc.edu/cgi-bin/hgTracks?hgS_doOtherUser=submit&hgS_otherUserName=Caroline%20Friedel&hgS_otherUserSessionName=HSV_stress_pos&position=chr7%3A7196565-7293282
ENSG00000164654	MIOS	13.74	7.94	6.92	15.33	2.96	0.02	3.82	20.07	38.8	60.07	69.36	88.77	https://genome.ucsc.edu/cgi-bin/hgTracks?hgS_doOtherUser=submit&hgS_otherUserName=Caroline%20Friedel&hgS_otherUserSessionName=HSV_stress_pos&position=chr7%3A7606503-7653560
ENSG00000106399	RPA3	2.42	0	0.86	0	0	5.05	3.8	15.2	101.14	71.13	154.23	161.43	https://genome.ucsc.edu/cgi-bin/hgTracks?hgS_doOtherUser=submit&hgS_otherUserName=Caroline%20Friedel&hgS_otherUserSessionName=HSV_stress_neg&position=chr7%3A7671149-7758238
ENSG00000189043	NDUFA4	1.2	1.22	18.32	27.33	0.16	0.12	2.06	1.41	3.08	8.97	29.93	75.47	https://genome.ucsc.edu/cgi-bin/hgTracks?hgS_doOtherUser=submit&hgS_otherUserName=Caroline%20Friedel&hgS_otherUserSessionName=HSV_stress_neg&position=chr7%3A10966578-10979883
ENSG00000106443	PHF14	13.23	0.33	14.23	41.78	0	0.45	1.75	1.61	1.43	7.42	15.08	26.01	https://genome.ucsc.edu/cgi-bin/hgTracks?hgS_doOtherUser=submit&hgS_otherUserName=Caroline%20Friedel&hgS_otherUserSessionName=HSV_stress_pos&position=chr7%3A11013499-11214250
ENSG00000106460	TMEM106B	2.94	0	7.55	2.44	1.04	4.48	4.26	10.28	19.21	35.57	60.29	85.04	https://genome.ucsc.edu/cgi-bin/hgTracks?hgS_doOtherUser=submit&hgS_otherUserName=Caroline%20Friedel&hgS_otherUserSessionName=HSV_stress_pos&position=chr7%3A12250867-12287993
ENSG00000106524	ANKMY2	13.64	4.1	16.24	25.57	0.26	1.16	7.3	17.87	18.54	31.48	20.6	8.79	https://genome.ucsc.edu/cgi-bin/hgTracks?hgS_doOtherUser=submit&hgS_otherUserName=Caroline%20Friedel&hgS_otherUserSessionName=HSV_stress_neg&position=chr7%3A16634401-16685442
ENSG00000136261	BZW2	19.72	12.97	17.29	36.97	0.25	2.28	1.94	10.19	13.81	18.13	23.28	18.7	https://genome.ucsc.edu/cgi-bin/hgTracks?hgS_doOtherUser=submit&hgS_otherUserName=Caroline%20Friedel&hgS_otherUserSessionName=HSV_stress_pos&position=chr7%3A16685756-16751148
ENSG00000106546	AHR	16.92	9.13	18.01	29.59	0.66	0	1.72	5.22	19.1	40.65	59.52	78.02	https://genome.ucsc.edu/cgi-bin/hgTracks?hgS_doOtherUser=submit&hgS_otherUserName=Caroline%20Friedel&hgS_otherUserSessionName=HSV_stress_pos&position=chr7%3A17338246-17390776
ENSG00000071189	SNX13	106.94	63.71	41.9	79.58	3.28	11.31	55.5	69.75	97.05	98.96	102.92	96.39	https://genome.ucsc.edu/cgi-bin/hgTracks?hgS_doOtherUser=submit&hgS_otherUserName=Caroline%20Friedel&hgS_otherUserSessionName=HSV_stress_neg&position=chr7%3A17825385-17980124
ENSG00000122691	TWIST1	11.88	38.97	13.23	23.51	0	0	0.81	0.1	1.32	6.12	18.9	38.37	https://genome.ucsc.edu/cgi-bin/hgTracks?hgS_doOtherUser=submit&hgS_otherUserName=Caroline%20Friedel&hgS_otherUserSessionName=HSV_stress_neg&position=chr7%3A19055614-19157295
ENSG00000105849	TWISTNB	0	0.01	0	6.29	0	0	7.17	11.12	15.97	13.93	38.26	43.87	https://genome.ucsc.edu/cgi-bin/hgTracks?hgS_doOtherUser=submit&hgS_otherUserName=Caroline%20Friedel&hgS_otherUserSessionName=HSV_stress_neg&position=chr7%3A19730085-19748710
ENSG00000105866	SP4	32.47	26.14	0.72	12.54	2.53	0	5.25	13.53	32.94	55.14	93.62	106.91	https://genome.ucsc.edu/cgi-bin/hgTracks?hgS_doOtherUser=submit&hgS_otherUserName=Caroline%20Friedel&hgS_otherUserSessionName=HSV_stress_pos&position=chr7%3A21467652-21559440
ENSG00000164649	CDCA7L	25.26	0	19.19	0	6.05	6.94	28.79	40.79	50.2	49.61	90.55	78.78	https://genome.ucsc.edu/cgi-bin/hgTracks?hgS_doOtherUser=submit&hgS_otherUserName=Caroline%20Friedel&hgS_otherUserSessionName=HSV_stress_neg&position=chr7%3A21935518-21985702
ENSG00000136244	IL6	0	0	5.63	25.15	0	0.32	0	0.75	6.49	3.97	12.23	58.51	https://genome.ucsc.edu/cgi-bin/hgTracks?hgS_doOtherUser=submit&hgS_otherUserName=Caroline%20Friedel&hgS_otherUserSessionName=HSV_stress_pos&position=chr7%3A22765503-22776621
ENSG00000164548	TRA2A	11.03	10.67	4.25	15.91	1.37	1.38	4.74	13.03	26.26	34.45	42.65	45.53	https://genome.ucsc.edu/cgi-bin/hgTracks?hgS_doOtherUser=submit&hgS_otherUserName=Caroline%20Friedel&hgS_otherUserSessionName=HSV_stress_neg&position=chr7%3A23539399-23571660
ENSG00000172115	CYCS	56.32	41.26	16.66	53.54	2.32	2.9	22.37	39.15	58.4	66.58	93.5	123.05	https://genome.ucsc.edu/cgi-bin/hgTracks?hgS_doOtherUser=submit&hgS_otherUserName=Caroline%20Friedel&hgS_otherUserSessionName=HSV_stress_neg&position=chr7%3A25154710-25164980
ENSG00000122566	HNRNPA2B1	32.02	39.22	20.55	47.07	2.13	5.43	20.72	45.96	83.25	90.76	109.22	121.56	https://genome.ucsc.edu/cgi-bin/hgTracks?hgS_doOtherUser=submit&hgS_otherUserName=Caroline%20Friedel&hgS_otherUserSessionName=HSV_stress_neg&position=chr7%3A26224547-26241149
ENSG00000122565	CBX3	2.08	0.77	4.38	12.62	0.08	0.78	2.38	5.13	11.05	11.34	31.79	56.45	https://genome.ucsc.edu/cgi-bin/hgTracks?hgS_doOtherUser=submit&hgS_otherUserName=Caroline%20Friedel&hgS_otherUserSessionName=HSV_stress_pos&position=chr7%3A26240782-26257976
ENSG00000106052	TAX1BP1	25.42	20.35	10.47	33.98	0.13	0.02	0	1.06	5.71	8.89	13.12	22.28	https://genome.ucsc.edu/cgi-bin/hgTracks?hgS_doOtherUser=submit&hgS_otherUserName=Caroline%20Friedel&hgS_otherUserSessionName=HSV_stress_pos&position=chr7%3A27778950-27889183
ENSG00000153814	JAZF1	16.52	13.86	0	0.12	0.32	0.82	2.95	5.28	12.36	9.04	12.64	20.24	https://genome.ucsc.edu/cgi-bin/hgTracks?hgS_doOtherUser=submit&hgS_otherUserName=Caroline%20Friedel&hgS_otherUserSessionName=HSV_stress_neg&position=chr7%3A27865192-28220362
ENSG00000146592	CREB5	49.29	30.94	8.65	5.2	0.18	4.82	7.35	15.87	34.68	50.88	72.59	89.05	https://genome.ucsc.edu/cgi-bin/hgTracks?hgS_doOtherUser=submit&hgS_otherUserName=Caroline%20Friedel&hgS_otherUserSessionName=HSV_stress_pos&position=chr7%3A28338940-28870511
ENSG00000106080	FKBP14	23.29	20.22	10.15	22.72	1.54	1.54	2.47	6.44	21.63	33.48	44.57	62.93	https://genome.ucsc.edu/cgi-bin/hgTracks?hgS_doOtherUser=submit&hgS_otherUserName=Caroline%20Friedel&hgS_otherUserSessionName=HSV_stress_neg&position=chr7%3A30045203-30066300
ENSG00000106105	GARS	0.93	0.4	1.28	7.46	0.15	0.7	0.11	0.43	0	0.39	0.61	6.92	https://genome.ucsc.edu/cgi-bin/hgTracks?hgS_doOtherUser=submit&hgS_otherUserName=Caroline%20Friedel&hgS_otherUserSessionName=HSV_stress_pos&position=chr7%3A30634297-30678649
[truncated: 2,157 more rows]

## Sheet: Table B
Table B: Read-through in total, cytoplasmic, nucleoplasmic and chromatin-associated RNA at 8h p.i.HSV-1 infection
[truncated: 3,683 more rows]

## Sheet: Table C
Table C: Genes for which read-through in cytoplasmic and nucleoplasmic RNA was ≤5% but ≥25% in chromatin-associated RNA
[truncated: 19 more rows]

## Sheet: Table D
Table D: List of qRT-PCR primers
[truncated: 43 more rows]
